# Supplementary material for: How large of a grant size is appropriate? Evidence from the National Natural Science Foundation of China
Source: PLoS One. 2022 Feb 25;17(2):e0264070. doi: 10.1371/journal.pone.0264070 (PMC8880750; doi:10.1371/journal.pone.0264070)
Supplement: S1 File — (XLSX) [file pone.0264070.s001.xlsx]

## Sheet: Physics
Grant NO. of NSFC	PT	AU	BA	BE	GP	AF	BF	CA	TI	SO	IF	SE	BS	LA	DT	CT	CY	CL	SP	HO	DE	ID	AB	C1	RP	EM	RI	OI	FU	FX	CR	NR	TC	Z9	U1	U2	PU	PI	PA	SN	EI	BN	J9	JI	PD	PY	VL	IS	PN
11174001	J	Xu, HF; Li, G; Zhu, G; Zhu, KR; Jin, SW				Xu, Haifeng; Li, Guang; Zhu, Guang; Zhu, Kerong; Jin, Shaowei			Enhanced photocatalytic degradation of rutile/anatase TiO2 heterojunction nanoflowers	CATALYSIS COMMUNICATIONS	3.699			English	Article						Nanoflowers; Mixed phases; Hydrothermal; Photocatalysis	ANATASE TIO2; SOLAR-CELLS; RUTILE; PERFORMANCE; NANORODS; FACETS	Rutile/anatase TiO2 heterojunction nanoflowers were prepared via a facile one-step hydrothermal approach using titanium tetrachloride and urea as the raw materials, cetyl trimethyl ammonium bromide (CAB) as the template. The prepared TiO2 nanoflowers were characterized by XRD, SEM, TEM and BET analyses. The photocatalytic performance of the as-prepared TiO2 samples for methyl blue degradation und…	[Xu, Haifeng; Li, Guang; Zhu, Kerong; Jin, Shaowei] Anhui Univ, Sch Phys & Mat Sci, Hefei 230039, Peoples R China; [Xu, Haifeng; Zhu, Guang; Jin, Shaowei] Suzhou Univ, Sch Mech & Elect Engn, Suzhou 234000, Peoples R China	Jin, SW (reprint author), Anhui Univ, Sch Phys & Mat Sci, Hefei 230039, Peoples R China.	jinsw@mail.ustc.edu.cn	Li, Guang/O-7680-2014	Li, Guang/0000-0002-9639-8783	National Natural Science Foundation of China [11174001, 11174002]; Natural Science Foundation of Anhui Province [1408085QA20, 1408085MB40, 1308085MA11]	This work was supported in part by the National Natural Science Foundation of China under Grant No. 11174001 and No. 11174002 and Natural Science Foundation of Anhui Province (Grant No. 1408085QA20, No. 1408085MB40 and No. 1308085MA11).		13	6	6	15	50	ELSEVIER SCIENCE BV	AMSTERDAM	PO BOX 211, 1000 AE AMSTERDAM, NETHERLANDS	1566-7367	1873-3905		CATAL COMMUN	Catal. Commun.	2016-03-05	2015	62
11174001	J	Lian, XK; Chen, F; Tan, XL; Chen, PF; Wang, LF; Gao, GY; Jin, SW; Wu, WB				Lian, X. K.; Chen, F.; Tan, X. L.; Chen, P. F.; Wang, L. F.; Gao, G. Y.; Jin, S. W.; Wu, W. B.			Anisotropic-strain-controlled metal-insulator transition in epitaxial NdNiO3 films grown on orthorhombic NdGaO3 substrates	APPLIED PHYSICS LETTERS	3.302			English	Article							PULSED-LASER DEPOSITION; EQUALS RARE-EARTH; THIN-FILMS; RNIO3 PEROVSKITES; CHARGE DISPROPORTIONATION; TRANSPORT-PROPERTIES; PRESSURE-DEPENDENCE; NEUTRON-DIFFRACTION	NdNiO3 (NNO) films were grown by pulsed laser deposition on orthorhombic (110)-, (001)-, and (100)-oriented NdGaO3 substrates. It is found that all the films are tensile-strained but show dramatically different metal-insulator transition (MIT) temperatures (T-MI) (160-280 K), as compared with the NNO bulk (similar to 200 K). A high resemblance in the sharpness of MIT and lattice variation across …	[Lian, X. K.; Chen, F.; Tan, X. L.; Chen, P. F.; Wang, L. F.; Gao, G. Y.; Wu, W. B.] Chinese Acad Sci, High Field Magnet Lab, Hefei 230026, Peoples R China; [Lian, X. K.; Chen, F.; Tan, X. L.; Chen, P. F.; Wang, L. F.; Gao, G. Y.; Wu, W. B.] Univ Sci & Technol China, Hefei Natl Lab Phys Sci Microscale, Hefei 230026, Peoples R China; [Jin, S. W.] Anhui Univ, Sch Phys & Mat Sci, Hefei 230039, Peopl…	Chen, F (reprint author), Chinese Acad Sci, High Field Magnet Lab, Hefei 230026, Peoples R China.	fchen@hmfl.ac.cn; wuwb@ustc.edu.cn	Wang, Lingfei/B-8989-2014		NSF of China [11074237, 11274287, 11174001, 11204313]; National Basic Research Program of China [2009CB929502, 2012CB927402]	This work was supported by the NSF of China (Grant Nos. 11074237, 11274287, 11174001, and 11204313), and the National Basic Research Program of China (Grant Nos. 2009CB929502 and 2012CB927402).		32	4	4	10	35	AMER INST PHYSICS	MELVILLE	CIRCULATION & FULFILLMENT DIV, 2 HUNTINGTON QUADRANGLE, STE 1 N O 1, MELVILLE, NY 11747-4501 USA	0003-6951	1077-3118		APPL PHYS LETT	Appl. Phys. Lett.	2016-10-21	2013	103	17
11174001	J	Xiong, KW; Li, G; Jin, C; Jin, SW				Xiong, Kuangwei; Li, Guang; Jin, Cheng; Jin, Shaowei			La0.65Sr0.35MnO3@RGO nanocomposites as an effective counter electrode for dye-sensitized solar cells	MATERIALS LETTERS	2.489			English	Article						Nanocomposites; Semiconductors; Solar energy materials	LOW-COST; GRAPHENE; NANOPARTICLES; PERFORMANCE; PEROVSKITE; REDUCTION	In this paper, the nanocomposites of the perovskite-phase La0.65Sr0.35MnO3 nanoparticles with reduced graphene oxide (LSMO@RGO) have been successfully prepared via the solution combustion method. LSMO@RGO nanocomposites exhibit excellent electrocatalytic performance for reduction of triiodide, owing to the positive synergetic effect between LSMO nanoparticles and RGO sheets. As a consequence, the…	[Xiong, Kuangwei; Li, Guang; Jin, Cheng; Jin, Shaowei] Anhui Univ, Sch Phys & Mat Sci, Hefei 230601, Peoples R China; [Xiong, Kuangwei] East China Jiaotong Univ, Dept Phys, Nanchang 330013, Peoples R China; [Li, Guang] Anhui Key Lab Informat Mat & Devices, Hefei 230601, Peoples R China	Jin, SW (reprint author), Anhui Univ, Sch Phys & Mat Sci, Hefei 230601, Peoples R China.	jinsw@mail.ustc.edu.cn			National Natural Science Foundation of China [11174001, 11174002, 11165008]; '211 Project' of Anhui University	This work was financially supported by the National Natural Science Foundation of China under Grant (Nos.: 11174001, 11174002, 11165008) and by '211 Project' of Anhui University.		21	0	0	40	40	ELSEVIER SCIENCE BV	AMSTERDAM	PO BOX 211, 1000 AE AMSTERDAM, NETHERLANDS	0167-577X	1873-4979		MATER LETT	Mater. Lett.	2016-02-01	2016	164
11174001	J	Xu, HF; Li, G; Liu, N; Zhu, KR; Zhu, G; Jin, SW				Xu, Haifeng; Li, Guang; Liu, Ning; Zhu, Kerong; Zhu, Guang; Jin, Shaowei			Ag @ hierarchical TiO2 core-shell nanostructures for enhanced photocatalysis	MATERIALS LETTERS	2.489			English	Article						Nanostructure; Hydrothermal reaction; Photocatalysis	ION BATTERIES; NANOPARTICLES; SIZE	In this study, a two-step hydrothermal reaction approach was adopted to synthesize Ag@hierarchical TiO2 core-shell nanostructure (Ag@h-TiO2). XRD, SEM and TEM suggested that the as-synthesized sample were pure anatase phase and present a core-shell nanostructure. Ultraviolet-visible (UV-vis) absorption spectra result indicated that the absorption range extends to the visible light range. Compared…	[Xu, Haifeng; Li, Guang; Zhu, Kerong; Jin, Shaowei] Anhui Univ, Sch Phys & Mat Sci, Hefei 230039, Peoples R China; [Xu, Haifeng; Zhu, Guang] Suzhou Univ, Sch Mech & Elect Engn, Suzhou 234000, Peoples R China; [Liu, Ning] Anhui Polytech Univ, Sch Mech & Vehicle Engn, Wuhu 241000, Peoples R China	Jin, SW (reprint author), Anhui Univ, Sch Phys & Mat Sci, Hefei 230039, Peoples R China.	jinsw@mail.ustc.edu.cn	Li, Guang/O-7680-2014	Li, Guang/0000-0002-9639-8783	National Natural Science Foundation of China [11174001, 11174002]; Natural Science Foundation of Anhui Province [1408085QA20, 1408085MB40, 1308085MA11]	This work was supported in part by the National Natural Science Foundation of China under Grant No.11174001, No.11174002, Natural Science Foundation of Anhui Province (Grants No.1408085QA20, No.1408085MB40 and No.1308085MA11).		16	3	3	7	56	ELSEVIER SCIENCE BV	AMSTERDAM	PO BOX 211, 1000 AE AMSTERDAM, NETHERLANDS	0167-577X	1873-4979		MATER LETT	Mater. Lett.	2016-03-01	2015	142
11174001	J	Zhang, HB; Jin, SW; Duan, GT; Wang, JJ; Cai, WP				Zhang, Haibao; Jin, Shaowei; Duan, Guotao; Wang, Jingjing; Cai, Weiping			Controllable Synthesis of Well-aligned ZnO Nanorod Arrays on Varying Substrates via Rapid Electrodeposition	JOURNAL OF MATERIALS SCIENCE & TECHNOLOGY	2.267			English	Article						ZnO nanorods; Electrodeposition; Microstructural characterization; Optical property; X-ray diffraction	ZINC-OXIDE; PHOTOLUMINESCENCE PROPERTIES; ROOM-TEMPERATURE; RAMAN-SCATTERING; SOLAR-CELLS; THIN-FILM; NANOWIRE; GROWTH; DEPOSITION; DYE	A facile and rapid electrodeposition route was developed to controllably synthesize well-aligned ZnO nanorod arrays on diverse substrates, such as seed-layer pre-formed, pristine indium tin oxide (ITO) and Si, using Zn(NO3)(2)center dot 6H(2)O and hexamethylenetetramine (HMT) as the precursors. X-ray diffraction (XRD) and transmission electron microscopy (TEM) results indicated that seed-layer pr…	[Zhang, Haibao; Jin, Shaowei] Anhui Univ, Sch Phys & Mat Sci, Anhui Key Lab Informat Mat & Devices, Hefei 230039, Peoples R China; [Zhang, Haibao; Duan, Guotao; Wang, Jingjing; Cai, Weiping] Chinese Acad Sci, Inst Solid State Phys, Key Lab Mat Phys, Hefei 230031, Peoples R China	Jin, SW (reprint author), Anhui Univ, Sch Phys & Mat Sci, Anhui Key Lab Informat Mat & Devices, Hefei 230039, Peoples R China.	jinsw@mail.ustc.edu.cn; duangt@issp.ac.cn			National Basic Research Program of China (973 Program) [2011CB302103]; National Natural Science Foundation of China [11174001, 11174286]; Natural Science Foundation of Anhui Province, China [11040606M62]	The authors gratefully acknowledge the financial supports of the project from the National Basic Research Program of China (973 Program, No. 2011CB302103), the National Natural Science Foundation of China (Nos. 11174001 and 11174286), and the Natural Science Foundation of Anhui Province, China (No. 11040606M62).		25	3	3	10	70	JOURNAL MATER SCI TECHNOL	SHENYANG	72 WENHUA RD, SHENYANG 110015, PEOPLES R CHINA	1005-0302			J MATER SCI TECHNOL	J. Mater. Sci. Technol.	NOV	2014	30	11
11174001	J	Xu, HF; Fu, AB; Qin, L; Jin, SW				Xu, Hai-feng; Fu, Ao-bo; Qin, Lei; Jin, Shao-wei			Refractive index enhancement without absorption in a quantum well system	SUPERLATTICES AND MICROSTRUCTURES	2.097			English	Article						Quantum well; Refractive index	ELECTROMAGNETICALLY INDUCED TRANSPARENCY; OPTICAL BISTABILITY; COHERENCE; INTERFERENCE; INVERSION; ATOMS	We investigated the absorptive-dispersive property of a weak field in a four-level inverted-Y quantum well system. We find that the cycling field and relative phase of the applied fields can affect the absorptive-dispersive property of a weak field dramatically, which can be used to manipulate efficiently the ultrahigh index of refraction without absorption. Our study is much more practical than …	[Xu, Hai-feng; Qin, Lei] Suzhou Univ, Sch Mech & Elect Engn, Suzhou 234000, Peoples R China; [Xu, Hai-feng; Jin, Shao-wei] Anhui Univ, Sch Phys & Mat Sci, Hefei 230039, Peoples R China; [Fu, Ao-bo] Tianjin Univ, Sch Mech Engn, Tianjin 300072, Peoples R China	Xu, HF (reprint author), Suzhou Univ, Sch Mech & Elect Engn, Suzhou 234000, Peoples R China.	99512467@qq.com			National Natural Science Foundation of China [11174001]; College Excellent Young Talents of Anhui Province [2012SQRL205]; College Natural Science Foundation of Anhui Province [kj2013Z317]; Science Foundation of Suzhou University [2012YKF10]	This work was supported in part by the National Natural Science Foundation of China under Grant No. 11174001, by College Excellent Young Talents of Anhui Province under Grant No. 2012SQRL205, by College Natural Science Foundation of Anhui Province under Grant No. kj2013Z317, and by Science Foundation of Suzhou University under Grant No. 2012YKF10. We thank Dr. Zhiping Wang (Anhui University) for …		48	4	5	0	8	ACADEMIC PRESS LTD- ELSEVIER SCIENCE LTD	LONDON	24-28 OVAL RD, LONDON NW1 7DX, ENGLAND	0749-6036			SUPERLATTICE MICROST	Superlattices Microstruct.	JUN	2013	58
11174001	J	Wang, ZZ; Wu, MZ; Jin, SW; Li, G; Ma, YQ; Wang, PH				Wang, Zhongzhu; Wu, Mingzai; Jin, Shaowei; Li, Guang; Ma, Yongqing; Wang, Peihong			Ni-Zn ferrite octahedral nanoparticles with high microwave permeability and high magnetic loss tangent	JOURNAL OF MAGNETISM AND MAGNETIC MATERIALS	1.970			English	Article						Ni-Zn ferrite; Octahedron; Microwave permeability; Complex permittivity	HIGH-FREQUENCY PERMEABILITY; ABSORPTION PROPERTIES; ABSORBING PROPERTIES; DOMAIN-STRUCTURE; SPINEL FERRITES; NANOCRYSTALS; MICROSCOPY; COMPOSITE; MN	Ni-Zn ferrite octahedral nanoparticles with grain size of about 40 nm were synthesized via a low temperature hydrothermal route. The saturation magnetization (M-s) and coercive force (He) of the sample are 57.5 emu/g and 197 Oe, respectively. In 50 MHz-8 GHz frequency range, the complex permeability and complex permittivity for Ni-Zn ferrite/wax composites containing 60 wt% ferrite powders were m…	[Wang, Zhongzhu; Wu, Mingzai; Jin, Shaowei; Li, Guang; Ma, Yongqing; Wang, Peihong] Anhui Univ, Anhui Prov Key Lab Informat Mat & Devices, Sch Phys & Mat Sci, Hefei 230039, Peoples R China; [Wang, Zhongzhu] Anhui Univ, Engn Technol Res Ctr Magnet Mat Anhui Prov, Sch Phys & Mat Sci, Hefei 230039, Peoples R China	Wang, ZZ (reprint author), Anhui Univ, Anhui Prov Key Lab Informat Mat & Devices, Sch Phys & Mat Sci, Hefei 230039, Peoples R China.	vvangzz@ahu.edu.cn	Li, Guang/O-7680-2014	Li, Guang/0000-0002-9639-8783	National Natural Science Foundation of China [51272002, 50901074, 51007001, 11174001]; Anhui Provincial Educational Ministry [KJ2011A011]; Anhui Provincial Natural Science Fund [11040606M49]; Young Science Foundation of Anhui University	This work was partly supported by the National Natural Science Foundation of China (51272002, 50901074, 51007001, and 11174001), the Anhui Provincial Educational Ministry under Grant no. KJ2011A011, the Anhui Provincial Natural Science Fund (11040606M49), and the Young Science Foundation of Anhui University. All of the authors sincerely thank Associate Professor Lv Qingrong (Anhui University) for…		35	12	12	4	45	ELSEVIER SCIENCE BV	AMSTERDAM	PO BOX 211, 1000 AE AMSTERDAM, NETHERLANDS	0304-8853			J MAGN MAGN MATER	J. Magn. Magn. Mater.	OCT	2013	344
11174001	J	Lian, XK; Chen, F; Tan, XL; Wang, LF; Xuan, XF; Gao, GY; Jin, SW; Wu, WB				Lian, X. K.; Chen, F.; Tan, X. L.; Wang, L. F.; Xuan, X. F.; Gao, G. Y.; Jin, S. W.; Wu, W. B.			Controlling the sharpness of room-temperature metal-insulator transition in epitaxial Sm0.5Nd0.5NiO3 films	AIP ADVANCES	1.524			English	Article							PULSED-LASER DEPOSITION; NDNIO3 THIN-FILMS; RARE-EARTH; STABILIZATION	Sm0.5Nd0.5NiO3 (SNNO) films with metal-insulator transition (MIT) at room-temperature (similar to 300 K) have been grown on NdGaO3 (001) substrates by pulsed laser deposition. By modifying the parameters of oxygen pressure, substrate temperature, and film thickness, the role of oxygen vacancies and strain relaxation on the MIT of SNNO films was systematically analyzed. The strain status of the fi…	[Lian, X. K.; Tan, X. L.; Wang, L. F.; Xuan, X. F.; Gao, G. Y.; Wu, W. B.] Univ Sci & Technol China, Hefei Natl Lab Phys Sci Microscale, Hefei 230026, Peoples R China; [Chen, F.; Wu, W. B.] Chinese Acad Sci, Heifei Inst Phys Sci, High Magnet Field Lab, Hefei 230031, Peoples R China; [Jin, S. W.] Anhui Univ, Sch Phys & Mat Sci, Hefei 230039, Peoples R China	Lian, XK (reprint author), Univ Sci & Technol China, Hefei Natl Lab Phys Sci Microscale, Hefei 230026, Peoples R China.	jinsw@mail.ustc.edu.cn; wuwb@ustc.edu.cn	Gao, Guanyin/A-5686-2010; Wang, Lingfei/B-8989-2014		NSF of China [11074237, 11274287, 11174001, 11204313]; National Basic Research Program of China [2009CB929502, 2012CB927402]	This work was supported by the NSF of China (Grant Nos. 11074237, 11274287, 11174001 and 11204313), and the National Basic Research Program of China (Grant Nos. 2009CB929502 and 2012CB927402).		34	4	4	2	23	AMER INST PHYSICS	MELVILLE	CIRCULATION & FULFILLMENT DIV, 2 HUNTINGTON QUADRANGLE, STE 1 N O 1, MELVILLE, NY 11747-4501 USA	2158-3226			AIP ADV	AIP Adv.	JUN	2013	3	6
11174001	J	Meng, Y; He, WL; Li, AX; Li, G; Jin, SW				Meng, Ying; He, Wenlan; Li, Aixia; Li, Guang; Jin, Shaowei			Effects of oxygen content on the structural and transport properties in epitaxial Nd0.7Sr0.3MnO3-x thin films	PHYSICA B-CONDENSED MATTER	1.319			English	Article						Coherency epitaxy films; Oxygen vacancy; Structural evolution; Transport property	GIANT MAGNETORESISTANCE; TRANSITION; THICKNESS; MANGANITES; PRESSURE; STRAIN	Epitaxial Nd(0.7)Sre(0.3)MnO(3-x) (NSMO) thin films, 120 nm thickness, were grown coherently on the (0 0 1) (LaAlO3)(0.3) (Sr2AlTaO6)(0.7) (LSAT) substrates by using pulsed-laser deposition (PLD). Effects of oxygen contents controlled by post-annealing in vacuum on the structural and transport properties of the NSMO films were carefully studied by x-ray reciprocal space maps (RSMs) and resistivit…	[Meng, Ying; He, Wenlan; Li, Aixia; Li, Guang; Jin, Shaowei] Anhui Univ, Anhui Key Lab Informat Mat & Devices, Sch Phys & Mat Sci, Hefei 230039, Peoples R China; [Meng, Ying] Anhui Univ Sci & Technol, Sch Sci, Huainan 232001, Peoples R China	Jin, SW (reprint author), Anhui Univ, Anhui Key Lab Informat Mat & Devices, Sch Phys & Mat Sci, Hefei 230039, Peoples R China.	jinsw@mail.ustc.edu.cn			National Natural Science Foundation of China [11174001]; Anhui Educational Committee, Anhui, China [Kj2009A124]; Anhui University	This work was supported by the National Natural Science Foundation of China (11174001), and the Key Program of Anhui Educational Committee, Anhui, China (Kj2009A124). This work was financially supported by '211 Project' of Anhui University.		33	1	1	0	19	ELSEVIER SCIENCE BV	AMSTERDAM	PO BOX 211, 1000 AE AMSTERDAM, NETHERLANDS	0921-4526			PHYSICA B	Physica B	2016-07-01	2012	407	13
11174001	J	Xu, HF; Liu, Y; Wei, N; Jin, SW				Xu, H. F.; Liu, Y.; Wei, N.; Jin, S. W.			From VO2(B) to VO2(A) nanorods: Hydrothermal synthesis, evolution and optical properties in V2O5-H2C2O4-H2O system	OPTIK	0.677			English	Article						Hydrothermal synthesis; VO2(A) nanorods; Optical properties	PHASE-TRANSITION; NANOSTRUCTURES; BEHAVIOR; ROUTE	Pure phase VO2(A) nanorods have been synthesized by hydrothermal in V2O5-H2C2O4-H2O system. One group samples were prepared by varying the system temperature under a certain filling ratio (f = 0.40) and reaction time for observing the formation and evolution of VO2(A) and VO2(B) phase. The composition and morphology of the nanorods were characterized using X-ray diffraction (XRD), scanning electr…	[Xu, H. F.; Liu, Y.; Wei, N.; Jin, S. W.] Anhui Univ, Sch Phys & Mat Sci, Hefei 230039, Peoples R China; [Xu, H. F.] Suzhou Univ, Sch Mech & Elect Engn, Suzhou 234000, Peoples R China	Jin, SW (reprint author), Anhui Univ, Sch Phys & Mat Sci, Hefei 230039, Peoples R China.	jinsw@mail.ustc.edu.cn			National Natural Science Foundation of China [11174001]; Natural Science Foundation of Anhui Province [1408085QA20, 1408085MB40, 1308085MA11]; college Natural Science Key Foundation of Anhui Province [KJ2011A260, KJ2012A263, KJ2013A245]	This work was supported in part by the National Natural Science Foundation of China under Grant No. 11174001, Natural Science Foundation of Anhui Province (Grant Nos. 1408085QA20, 1408085MB40 and 1308085MA11), the college Natural Science Key Foundation of Anhui Province (Grant Nos. KJ2011A260, KJ2012A263 and KJ2013A245).		26	0	0	5	21	ELSEVIER GMBH, URBAN & FISCHER VERLAG	JENA	OFFICE JENA, P O BOX 100537, 07705 JENA, GERMANY	0030-4026			OPTIK	Optik		2014	125	20
11174001	J	Zhi, B; Gao, GY; Tan, XL; Chen, PF; Wang, LF; Jin, SW; Wu, WB				Zhi, Bowen; Gao, Guanyin; Tan, Xuelian; Chen, Pingfan; Wang, Lingfei; Jin, Shaowei; Wu, Wenbin			Thickness-dependent metal-to-insulator transition in epitaxial VO2 films	MATERIALS RESEARCH EXPRESS	/			English	Article						VO2; strain; metal-to-insulator transition		The metal-to-insulator transition (MIT) of VO2 films with a thickness of 3-100 nm on TiO2(001) substrates has been investigated. When varying the film thickness from 10 to 100 nm, the MIT temperature was first kept at 290K in the range of 10-14 nm, and then increased with thickness increasing due to the strain relaxation. The origin of the suppressed transition in VO2 films thinner than 6 nm was …	[Zhi, Bowen; Gao, Guanyin; Tan, Xuelian; Chen, Pingfan; Wang, Lingfei; Wu, Wenbin] Univ Sci & Technol China, Hefei Natl Lab Phys Sci Microscale, Hefei 230026, Peoples R China; [Wu, Wenbin] Chinese Acad Sci, High Field Magnet Lab, Hefei 230071, Peoples R China; [Jin, Shaowei] Anhui Univ, Sch Phys & Mat Sci, Hefei 230039, Peoples R China	Zhi, B (reprint author), Univ Sci & Technol China, Hefei Natl Lab Phys Sci Microscale, Hefei 230026, Peoples R China.	ggy@ustc.edu.cn; wuwb@ustc.edu.cn			NSF of China [11074237, 11274287, 11174001]; Fundamental Research Funds for the Central Universities [WK2340000052]	This work was supported by the NSF of China (Grant Nos. 11074237 and 11274287) and the Fundamental Research Funds for the Central Universities (Grant Nos. WK2340000052). This work was also supported by the NSF of China (Grant Nos. 11174001).		28	1	1	1	1	IOP PUBLISHING LTD	BRISTOL	TEMPLE CIRCUS, TEMPLE WAY, BRISTOL BS1 6BE, ENGLAND	2053-1591			MATER RES EXPRESS	Mater. Res. Express	DEC	2014	1	4
11174001	J	Cheng, XH; Xu, HF; Wang, ZZ; Zhu, KR; Li, G; Jin, SW				Cheng, X. H.; Xu, H. F.; Wang, Z. Z.; Zhu, K. R.; Li, G.; Jin, Shaowei			Synthesis, characterization and formation mechanism of metastable phase VO2(A) nanorods	MATERIALS RESEARCH BULLETIN	2.288			English	Article						Nanostructures; Oxides; Chemical synthesis; Electron microscopy; X-ray diffraction	VANADIUM-OXIDE AEROGELS; CRYSTAL-STRUCTURES; TRANSITION; DIOXIDE; NANOSTRUCTURES; NANOBELTS; POLYMORPH; BEHAVIOR	Pure phase VO2(A) nanorods were synthesized via the reduction of V2O5 by oxalic acid during the hydrothermal treatment. Two sets of samples were prepared by varying both system temperature and reaction time under a filling ratio of 0.40 for observing the formation and evolution of VO2(A) nanorods. Structures were characterized by X-ray diffraction, scanning and transmission electron microscopies,…	[Cheng, X. H.; Xu, H. F.; Wang, Z. Z.; Zhu, K. R.; Li, G.; Jin, Shaowei] Anhui Univ, Sch Phys & Mat Sci, Hefei 230039, Peoples R China; [Jin, Shaowei] Anhui Key Lab Informat Mat & Devices, Hefei 230039, Peoples R China	Jin, SW (reprint author), Anhui Univ, Sch Phys & Mat Sci, Hefei 230039, Peoples R China.	jinsw@mail.ustc.edu.cn			National Natural Science Foundation of China [11174001, 11174002]; Anhui University	This work was financially supported by National Natural Science Foundation of China (11174001 and 11174002) and by '211 Project' of Anhui University.		28	3	4	6	73	PERGAMON-ELSEVIER SCIENCE LTD	OXFORD	THE BOULEVARD, LANGFORD LANE, KIDLINGTON, OXFORD OX5 1GB, ENGLAND	0025-5408			MATER RES BULL	Mater. Res. Bull.	SEP	2013	48	9
11174001	J	Wang, ZZ; Zou, JP; Ding, ZH; Wu, JF; Wang, PH; Jin, SW; Bi, H				Wang, Zhongzhu; Zou, Jianping; Ding, Zhuohan; Wu, Junfu; Wang, Peihong; Jin, Shaowei; Bi, Hong			Magnetic and microwave absorption properties of Ni microcrystals with hierarchical branch-like and flowers-like shapes	MATERIALS CHEMISTRY AND PHYSICS	2.259			English	Article						Magnetic materials; Chemical synthesis; Electrical properties; Magnetic properties	COMPOSITES; NANOPARTICLES; BEHAVIORS; ALLOY	The Ni microcrystals with hierarchical branch-like and flowers-like shapes have been fabricated by hydrothermal method. The flowers-like microspheres with an average diameter of 500 am are built of intercrossed flakes. Magnetic study of the Ni microciystals indicates that the flowers-like microspheres sample has a little higher coercive force (276 Oe) than that of the branch-like sample (161 Oe).…	[Wang, Zhongzhu; Ding, Zhuohan; Wu, Junfu; Wang, Peihong; Jin, Shaowei] Anhui Univ, Sch Phys & Mat Sci, Hefei 230601, Peoples R China; [Zou, Jianping; Bi, Hong] Anhui Univ, Sch Chem & Chem Engn, Hefei 230601, Peoples R China	Wang, ZZ (reprint author), Anhui Univ, Sch Phys & Mat Sci, Hefei 230601, Peoples R China.	wangzz@ahu.edu.cn			National Natural Science Foundation of China [50901074, 51272002, 51007001, 11174001]; Anhui Provincial Educational Ministry [KJ2011A011]; Anhui Provincial Natural Science Fund [1208085ME87, 11040606M49]; Young Science Foundation of Anhui University	This work was partly supported by the National Natural Science Foundation of China (50901074, 51272002, 51007001, and 11174001), Anhui Provincial Educational Ministry under grant no. KJ2011A011, Anhui Provincial Natural Science Fund (1208085ME87 and 11040606M49), and the Young Science Foundation of Anhui University.		27	18	18	5	52	ELSEVIER SCIENCE SA	LAUSANNE	PO BOX 564, 1001 LAUSANNE, SWITZERLAND	0254-0584			MATER CHEM PHYS	Mater. Chem. Phys.	2016-10-15	2013	142	1
11174001	J	Chen, F; Wu, WB; Li, SY; Klein, A				Chen Feng; Wu Wen-Bin; Li Shun-Yi; Klein, Andreas			Energy band alignment at ferroelectric/electrode interface determined by photoelectron spectroscopy	CHINESE PHYSICS B	1.603			English	Review						ferroelectric; band alignment; Schottky barrier; X-ray photoelectron spectroscopy	THIN-FILM CAPACITORS; METAL-SEMICONDUCTOR INTERFACES; SCHOTTKY-BARRIER HEIGHTS; IN-SITU PHOTOEMISSION; ELECTRICAL-PROPERTIES; PRECISE DETERMINATION; STRONTIUM-TITANATE; LEAD TITANATE; GAP STATES; LONE-PAIR	The most important interface-related quantities determined by band alignment are the barrier heights for charge transport, given by the Fermi level position at the interface. Taking Pb(Zr,Ti)O-3 (PZT) as a typical ferroelectric material and applying X-ray photoelectron spectroscopy (XPS), we briefly review the interface formation and barrier heights at the interfaces between PZT and electrodes ma…	[Chen Feng; Wu Wen-Bin] Univ Sci & Technol China, Chinese Acad Sci, High Field Magnet Lab, Hefei 230026, Peoples R China; [Chen Feng; Wu Wen-Bin] Univ Sci & Technol China, Hefei Natl Lab Phys Sci Microscale, Hefei 230026, Peoples R China; [Li Shun-Yi; Klein, Andreas] Tech Univ Darmstadt, Dept Mat & Earth Sci, D-64287 Darmstadt, Germany	Chen, F (reprint author), Univ Sci & Technol China, Chinese Acad Sci, High Field Magnet Lab, Hefei 230026, Peoples R China.	fchen@hmfl.ac.cn	Klein, Andreas/E-6081-2010	Klein, Andreas/0000-0001-7463-1495	German Science Foundation (DFG) within the Collaborative Research Center SFB 595 (Electrical Fatigue of Functional Materials); National Natural Science Foundation of China [11274287, 11174001, 11204313]; National Basic Research Program of China [2012CB927402]	Project supported by the German Science Foundation (DFG) within the Collaborative Research Center SFB 595 (Electrical Fatigue of Functional Materials), the National Natural Science Foundation of China (Grant Nos. 11274287, 11174001, and 11204313), and the National Basic Research Program of China (Grant No. 2012CB927402).		85	0	0	6	53	IOP PUBLISHING LTD	BRISTOL	TEMPLE CIRCUS, TEMPLE WAY, BRISTOL BS1 6BE, ENGLAND	1674-1056	1741-4199		CHINESE PHYS B	Chin. Phys. B	JAN	2014	23	1
11174002	J	Li, G; Chen, XS; Gao, GD				Li, Guang; Chen, Xiaoshuang; Gao, Guandao			Bi2S3 microspheres grown on graphene sheets as low-cost counter-electrode materials for dye-sensitized solar cells	NANOSCALE	7.394			English	Article							LITHIUM ION BATTERIES; BISMUTH SULFIDE; UNIFORM BI2S3; NANORODS; TIO2; NANOCRYSTALS; NANOWIRES; COMPOSITE; STORAGE; HYBRID	In this work, we synthesized 3D Bi2S3 microspheres comprised of nanorods grown along the (211) facet on graphene sheets by a solvothermal route, and investigated its catalytic activities through I-V curves and conversion efficiency tests as the CE in DSSCs. Although the (211) facet has a large band gap for a Bi2S3 semiconductor, owing to the introduction of graphene into the system, its short-cir…	[Li, Guang] Anhui Univ, Sch Phys & Mat Sci, Hefei 230601, Peoples R China; [Chen, Xiaoshuang] Chinese Acad Sci, Shanghai Inst Tech Phys, Natl Lab Infrared Phys, Shanghai 200083, Peoples R China; [Gao, Guandao] Nankai Univ, Key Lab Pollut Proc & Environm Criteria, Tianjin Key Lab Environm Remediat & Pollut Contro, Minist Educ,Coll Environm Sci & Engn, Tianjin 300071, Peoples R China	Chen, XS (reprint author), Chinese Acad Sci, Shanghai Inst Tech Phys, Natl Lab Infrared Phys, Shanghai 200083, Peoples R China.	liguang1971@ahu.edu.cn; xschen@mail.sitp.ac.cn; gaoguandao@nankai.edu.cn	Li, Guang/O-7680-2014	Li, Guang/0000-0002-9639-8783	State Key Program for Basic Research of China [2013CB632705]; National Natural Science Foundation of China [61290301, 11174002]; Anhui University	This work was financially supported by the State Key Program for Basic Research of China (no. 2013CB632705), National Natural Science Foundation of China (nos 61290301 and 11174002), and "211 Project" of Anhui University.		33	21	21	7	103	ROYAL SOC CHEMISTRY	CAMBRIDGE	THOMAS GRAHAM HOUSE, SCIENCE PARK, MILTON RD, CAMBRIDGE CB4 0WF, CAMBS, ENGLAND	2040-3364	2040-3372		NANOSCALE	Nanoscale		2014	6	6
11174002	J	Wang, T; Liu, YM; Xu, YG; He, G; Li, G; Lv, JG; Wu, MZ; Sun, ZQ; Fang, QQ; Ma, YQ; Li, JL				Wang, Tao; Liu, Yanmei; Xu, Yangguang; He, Gang; Li, Guang; Lv, Jianguo; Wu, Mingzai; Sun, Zhaoqi; Fang, Qingqing; Ma, Yongqing; Li, Junlei			Synthesis of 1D and heavily doped Zn1-xCoxO six-prism nanorods: improvement of blue-green emission and room temperature ferromagnetism	JOURNAL OF MATERIALS CHEMISTRY	6.626			English	Article							ALIGNED ZNO NANORODS; ZINC-OXIDE; MAGNETIC-PROPERTIES; CATALYTIC GROWTH; THIN-FILMS; NANOCRYSTALS; NANOWIRES; NANOPARTICLES; LUMINESCENCE; PHOTOLUMINESCENCE	In this work, one-dimensional (1D) and heavily doped Zn1-xCoxO (x = 0.05, 0.1, 0.15 and 0.2) nanorods (NRs) were successfully fabricated by a new solvothermal method. Such a Zn1-xCoxO nanorod exhibits a hexagonal prism-like microcrystal with a pyramidal top. Analyses from transmission electron microscopy (TEM) and high-resolution transmission electron microscopy (HRTEM) indicated that Zn1-xCoxO N…	[Wang, Tao; Liu, Yanmei; He, Gang; Li, Guang; Lv, Jianguo; Wu, Mingzai; Sun, Zhaoqi; Fang, Qingqing; Ma, Yongqing; Li, Junlei] Anhui Univ, Anhui Prov Key Lab Informat Mat & Devices, Hefei 230039, Peoples R China; [Wu, Mingzai] Chinese Acad Sci, Inst Solid State Phys, Key Lab Mat Phys, Hefei 230031, Peoples R China; [Xu, Yangguang] Univ Sci & Technol China, Dept Modern Mech, CAS Key Lab Mech Behav…	Liu, YM (reprint author), Anhui Univ, Anhui Prov Key Lab Informat Mat & Devices, Hefei 230039, Peoples R China.	wang_shu_guang@163.com; lymwt2009@163.com	He, Gang/E-8050-2010; Xu, Y.G./C-1121-2009; lv, jianguo/F-9856-2013; Li, Guang/O-7680-2014	Xu, Y.G./0000-0002-1924-4350; Li, Guang/0000-0002-9639-8783	National Science Foundation of China [51072001, 11174002, 51102072]; Anhui Provincial Key Laboratory of Information Materials and Devices; Anhui Provincial Natural Science Fund [090414177]; Anhui University [06130221]	The work is supported by the National Science Foundation of China (51072001, 11174002, and 51102072), Anhui Provincial Key Laboratory of Information Materials and Devices, the Anhui Provincial Natural Science Fund (090414177), Anhui University "211" Engineering (06130221). Besides, the authors thank Prof. Huizhong Kou (Department of Chemistry, Tsinghua University) and Prof. Gang He for their valu…		50	7	7	1	10	ROYAL SOC CHEMISTRY	CAMBRIDGE	THOMAS GRAHAM HOUSE, SCIENCE PARK, MILTON RD, CAMBRIDGE CB4 0WF, CAMBS, ENGLAND	0959-9428			J MATER CHEM	J. Mater. Chem.		2011	21	46
11174002	J	Zhou, L; Yang, X; Yang, B; Zuo, XQ; Li, G; Feng, A; Tang, HB; Zhang, HJ; Wu, MZ; Ma, YQ; Jin, SW; Sun, ZQ; Chen, XS				Zhou, Lei; Yang, Xiao; Yang, Bo; Zuo, Xueqin; Li, Guang; Feng, Ali; Tang, Huaibao; Zhang, Haijun; Wu, Mingzai; Ma, Yongqing; Jin, Shaowei; Sun, Zhaoqi; Chen, Xiaoshuang			Controlled synthesis of CuInS2/reduced graphene oxide nanocomposites for efficient dye-sensitized solar cells	JOURNAL OF POWER SOURCES	6.333			English	Article						Nanocomposite; Controlled synthesis; Reduced graphene oxide; Dye-sensitized solar cells	IN-SITU SYNTHESIS; COUNTER ELECTRODES; ONE-POT; OXYGEN REDUCTION; COMPOSITE FILMS; PERFORMANCE; NICKEL; ELECTROCATALYST; NANOPARTICLES; DEPOSITION	A nanocomposite comprised CuInS2 and reduced graphene oxide have been successfully synthesized via a facile two-step hydrothermal route using graphene oxide, thiourea, Indium chloride tetrahydrate and cuprous chloride as the raw materials, and L-Ascorbic acid as the reductant. Compared with pristine CuInS2, CuInS2 and reduced graphene oxide nanocomposites exploited as counter electrodes have exhi…	[Zhou, Lei; Yang, Xiao; Yang, Bo; Zuo, Xueqin; Li, Guang; Feng, Ali; Tang, Huaibao; Zhang, Haijun; Wu, Mingzai; Ma, Yongqing; Jin, Shaowei; Sun, Zhaoqi] Anhui Univ, Sch Phys & Mat Sci, Hefei 230601, Peoples R China; [Li, Guang; Wu, Mingzai; Ma, Yongqing; Jin, Shaowei; Sun, Zhaoqi] Anhui Key Lab Informat Mat & Devices, Hefei 230601, Peoples R China; [Chen, Xiaoshuang] Chinese Acad Sci, Shanghai In…	Li, G (reprint author), Anhui Univ, Sch Phys & Mat Sci, Hefei 230601, Peoples R China.	liguang1971@ahu.edu.cn	Li, Guang/O-7680-2014	Li, Guang/0000-0002-9639-8783	State Key Program for Basic Research of China [2013CB632705]; National Natural Science Foundation of China [11174002]; '211 Project' of Anhui University	This work was financially supported by the State Key Program for Basic Research of China (No. 2013CB632705), National Natural Science Foundation of China (11174002) and by '211 Project' of Anhui University.		56	10	10	9	93	ELSEVIER SCIENCE BV	AMSTERDAM	PO BOX 211, 1000 AE AMSTERDAM, NETHERLANDS	0378-7753	1873-2755		J POWER SOURCES	J. Power Sources	2016-12-25	2014	272
11174002	J	Du, F; Zuo, XQ; Yang, Q; Yang, B; Li, G; Tang, HB; Zhang, HL; Wu, MZ; Ma, YQ				Du, Feng; Zuo, Xueqin; Yang, Qun; Yang, Bo; Li, Guang; Tang, Huaibao; Zhang, Hailun; Wu, Mingzai; Ma, Yongqing			The stabilization of NiCo2O4 nanobelts used for catalyzing triiodides in dye-sensitized solar cells by the presence of RGO sheets	SOLAR ENERGY MATERIALS AND SOLAR CELLS	5.337			English	Article						NiCo2O4@RGO; Nanocomposite; Counter electrode; DSSC; Stabilization	GRAPHENE OXIDE NANOCOMPOSITES; COUNTER ELECTRODE CATALYSTS; LOW-COST; HIGH-EFFICIENCY; RECENT PROGRESS; NANOPARTICLES; REDUCTION; CARBIDE	In this report, spinel NiCo2O4 nanobelts anchored on reduced graphene oxide (NiCo2O4@RGO) have been synthesized by a hydrothermal reduction process and used as counter electrode (CE) in dye-sensitized solar cells (DSSC). Without RGO, the NiCo2O4 nanobelts tend to aggregate and form sarciniform patterns. By introducing RGO, the NiCo2O4 nanobelts are dispersed on graphene sheets uniformly. The DSSC…	[Du, Feng; Zuo, Xueqin; Yang, Qun; Yang, Bo; Li, Guang; Tang, Huaibao; Zhang, Hailun; Wu, Mingzai; Ma, Yongqing] Anhui Univ, Sch Phys & Mat Sci, Hefei 230601, Peoples R China; [Li, Guang; Wu, Mingzai; Ma, Yongqing] Anhui Key Lab Informat Mat & Devices, Hefei 230601, Peoples R China	Li, G (reprint author), Anhui Univ, Sch Phys & Mat Sci, Hefei 230601, Peoples R China.	liguang1971@ahu.edu.cn			State Key Program for Basic Research of China [2013CB632705]; National Natural Science Foundation of China [11174002]; '211 Project' of Anhui University [KJJQ007, KJTD004B]	This work was financially supported by the State Key Program for Basic Research of China (No.2013CB632705), National Natural Science Foundation of China (11174002) and by '211 Project' of Anhui University (KJJQ007, KJTD004B).		42	0	0	2	2	ELSEVIER SCIENCE BV	AMSTERDAM	PO BOX 211, 1000 AE AMSTERDAM, NETHERLANDS	0927-0248	1879-3398		SOL ENERG MAT SOL C	Sol. Energy Mater. Sol. Cells	MAY	2016	149
11174002	J	Xu, HF; Li, G; Zhu, G; Zhu, KR; Jin, SW				Xu, Haifeng; Li, Guang; Zhu, Guang; Zhu, Kerong; Jin, Shaowei			Enhanced photocatalytic degradation of rutile/anatase TiO2 heterojunction nanoflowers	CATALYSIS COMMUNICATIONS	3.699			English	Article						Nanoflowers; Mixed phases; Hydrothermal; Photocatalysis	ANATASE TIO2; SOLAR-CELLS; RUTILE; PERFORMANCE; NANORODS; FACETS	Rutile/anatase TiO2 heterojunction nanoflowers were prepared via a facile one-step hydrothermal approach using titanium tetrachloride and urea as the raw materials, cetyl trimethyl ammonium bromide (CAB) as the template. The prepared TiO2 nanoflowers were characterized by XRD, SEM, TEM and BET analyses. The photocatalytic performance of the as-prepared TiO2 samples for methyl blue degradation und…	[Xu, Haifeng; Li, Guang; Zhu, Kerong; Jin, Shaowei] Anhui Univ, Sch Phys & Mat Sci, Hefei 230039, Peoples R China; [Xu, Haifeng; Zhu, Guang; Jin, Shaowei] Suzhou Univ, Sch Mech & Elect Engn, Suzhou 234000, Peoples R China	Jin, SW (reprint author), Anhui Univ, Sch Phys & Mat Sci, Hefei 230039, Peoples R China.	jinsw@mail.ustc.edu.cn	Li, Guang/O-7680-2014	Li, Guang/0000-0002-9639-8783	National Natural Science Foundation of China [11174001, 11174002]; Natural Science Foundation of Anhui Province [1408085QA20, 1408085MB40, 1308085MA11]	This work was supported in part by the National Natural Science Foundation of China under Grant No. 11174001 and No. 11174002 and Natural Science Foundation of Anhui Province (Grant No. 1408085QA20, No. 1408085MB40 and No. 1308085MA11).		13	6	6	15	50	ELSEVIER SCIENCE BV	AMSTERDAM	PO BOX 211, 1000 AE AMSTERDAM, NETHERLANDS	1566-7367	1873-3905		CATAL COMMUN	Catal. Commun.	2016-03-05	2015	62
11174002	J	Zhong, YF; Chen, P; Yang, B; Zuo, XQ; Zhou, L; Yang, X; Li, G				Zhong, Yongfeng; Chen, Peng; Yang, Bo; Zuo, Xueqin; Zhou, Lei; Yang, Xiao; Li, Guang			Low-cost platinum-free counter electrode of La0.67Sr0.33MnO3 perovskite for efficient dye-sensitized solar cells	APPLIED PHYSICS LETTERS	3.302			English	Article							LA0.7SR0.3MNO3; PERFORMANCE; OXIDE; DEGRADATION; CATALYSTS; CARBIDE	In this work, the perovskite-type La0.67Sr0.33MnO3 (LSMO) oxide with perfect crystallinity was synthesized via sol-gel method and used as low-cost platinum-free counter electrodes (CEs) for dye-sensitized solar cell (DSSCs). The electrochemical characterizations indicate that LSMO electrode possesses excellent electrocatalytic activity for the I-3(-) reduction and excellent electrochemical stabil…	[Zhong, Yongfeng; Chen, Peng; Yang, Bo; Zuo, Xueqin; Zhou, Lei; Yang, Xiao; Li, Guang] Anhui Univ, Sch Phys & Mat Sci, Hefei 230601, Peoples R China; [Li, Guang] Anhui Key Lab Informat Mat & Devices, Hefei 230601, Peoples R China	Li, G (reprint author), Anhui Univ, Sch Phys & Mat Sci, Hefei 230601, Peoples R China.	liguang1971@ahu.edu.cn	Li, Guang/O-7680-2014	Li, Guang/0000-0002-9639-8783	State Key Program for Basic Research of China [2013CB632705]; National Natural Science Foundation of China [11174002]; Anhui University	This work was financially supported by the State Key Program for Basic Research of China (No. 2013CB632705), National Natural Science Foundation of China (11174002), and by "211 Project" of Anhui University.		34	0	0	17	38	AMER INST PHYSICS	MELVILLE	1305 WALT WHITMAN RD, STE 300, MELVILLE, NY 11747-4501 USA	0003-6951	1077-3118		APPL PHYS LETT	Appl. Phys. Lett.	2016-06-29	2015	106	26
11174002	J	Yang, X; Zhou, L; Yang, B; Zuo, XQ; Li, G; Feng, AL; Tang, HB; Zhang, HJ; Wu, MZ; Ma, YQ; Jin, SW; Sun, ZQ; Chen, XS				Yang, Xiao; Zhou, Lei; Yang, Bo; Zuo, Xueqin; Li, Guang; Feng, A. Li; Tang, Huaibao; Zhang, Haijun; Wu, Mingzai; Ma, Yongqing; Jin, Shaowei; Sun, Zhaoqi; Chen, Xiaoshuang			NiS Nanoparticles/CdS Nanocrystals Hybrids Materials as Counter Electrodes for Dye-Sensitized Solar Cells	JOURNAL OF THE ELECTROCHEMICAL SOCIETY	3.266			English	Article							HIGH-EFFICIENCY; NANOROD ARRAYS; LOW-COST; GRAPHENE; ENERGY	We successfully synthesized nickel sulfide (NiS) nanoparticles as well as Cadmium sulfide (CdS) nanocrystals by a facile solvothermal method. Considering the excellent electrical conductivity of CdS under irradiation and the high catalytic performance of NiS, NiS and CdS (NiS/CdS) hybrids with different ratio were used as counter electrodes (CEs) in dye-sensitized solar cells (DSSCs). As is expec…	[Yang, Xiao; Zhou, Lei; Yang, Bo; Zuo, Xueqin; Li, Guang; Feng, A. Li; Tang, Huaibao; Zhang, Haijun; Wu, Mingzai; Ma, Yongqing; Jin, Shaowei; Sun, Zhaoqi] Anhui Univ, Sch Phys & Mat Sci, Hefei 230601, Peoples R China; [Li, Guang; Wu, Mingzai; Ma, Yongqing; Jin, Shaowei; Sun, Zhaoqi] Anhui Key Lab Informat Mat & Devices, Hefei 230601, Peoples R China; [Chen, Xiaoshuang] Chinese Acad Sci, Shanghai …	Yang, X (reprint author), Anhui Univ, Sch Phys & Mat Sci, Hefei 230601, Peoples R China.	liguang1971@ahu.edu.cn	Li, Guang/O-7680-2014	Li, Guang/0000-0002-9639-8783	State Key Program for Basic Research of China [2013CB632705]; National Natural Science Foundation of China [11174002]; Anhui University; Anhui Provincial Education Department for Scientific Research of College and Universities [KJ2013A018]	This work was financially supported by the State Key Program for Basic Research of China (No. 2013CB632705), National Natural Science Foundation of China (11174002), '211 Project' of Anhui University and by Anhui Provincial Education Department for Scientific Research of College and Universities (KJ2013A018).		32	2	2	10	29	ELECTROCHEMICAL SOC INC	PENNINGTON	65 SOUTH MAIN STREET, PENNINGTON, NJ 08534 USA	0013-4651	1945-7111		J ELECTROCHEM SOC	J. Electrochem. Soc.		2014	161	12
11174002	J	Wu, WJ; Wu, MZ; Sun, ZQ; Li, G; Ma, YQ; Liu, XS; Wang, XF; Chen, XS				Wu, Wenjian; Wu, Mingzai; Sun, Zhaoqi; Li, Guang; Ma, Yongqing; Liu, Xiansong; Wang, Xiaofang; Chen, Xiaoshuang			Morphology controllable synthesis of silver nanoparticles: Optical properties study and SERS application	JOURNAL OF ALLOYS AND COMPOUNDS	2.999			English	Article						Plate and granule-like silver nanoparticle; Optical properties; SERS; Rhodanine	ENHANCED RAMAN-SCATTERING; AG NANOPARTICLES; NANOSPHERES; NANORODS; GROWTH; GOLD	In this paper, we report the controllable preparation of silver nanoparticles with plate-like and granule-like morphologies using mixed solvent of ethanol and water. The dosage of water was found to be critical on the morphologies and sizes of the final silver nanoparticles. Optical measurements reveal that the plate-like silver nanoparticles possess relatively high transmittance, while the granu…	[Wu, Wenjian; Wu, Mingzai; Sun, Zhaoqi; Li, Guang; Ma, Yongqing] Anhui Univ, Sch Phys & Mat Sci, Hefei 230039, Peoples R China; [Liu, Xiansong] Engn Technol Res Ctr Magnet Mat, Hefei 230039, Peoples R China; [Wang, Xiaofang; Chen, Xiaoshuang] Chinese Acad Sci, Shanghai Inst Tech Phys, Shanghai 200083, Peoples R China	Wu, MZ (reprint author), Anhui Univ, Sch Phys & Mat Sci, Hefei 230039, Peoples R China.	mingzaiwu@gmail.com	Li, Guang/O-7680-2014	Li, Guang/0000-0002-9639-8783	211 project of Anhui University; National Natural Science Foundation of China [50901074, 51072001, 11174002, 51272003, 11104299, 61290301]; Anhui Provincial Natural Science Fund [11040606M49]; Higher Educational Natural Science Foundation of Anhui Province [KJ2012A007]	This work was financed by the 211 project of Anhui University, National Natural Science Foundation of China (50901074, 51072001, 11174002, 51272003, 11104299, and 61290301), Anhui Provincial Natural Science Fund (11040606M49), Higher Educational Natural Science Foundation of Anhui Province (KJ2012A007).		33	14	14	5	166	ELSEVIER SCIENCE SA	LAUSANNE	PO BOX 564, 1001 LAUSANNE, SWITZERLAND	0925-8388			J ALLOY COMPD	J. Alloy. Compd.	2016-12-05	2013	579
11174002	J	Wu, MZ; Pang, ZW; Liu, XS; Li, G; Ma, YQ; Sun, ZQ; Zhang, LD; Chen, XS				Wu, Mingzai; Pang, Zhanwen; Liu, Xiansong; Li, Guang; Ma, Yongqing; Sun, Zhaoqi; Zhang, Lide; Chen, Xiaoshuang			Solvothermal synthesis and characterization of cobalt microcrystals with hierarchical radial structure	JOURNAL OF ALLOYS AND COMPOUNDS	2.999			English	Article						Microcrystal; Synthesis; Morphologies; Magnetic properties	ONE-DIMENSIONAL NANOSTRUCTURES; GROWTH-MECHANISM; MAGNETIC-PROPERTIES; NANOCRYSTALS; NANOWIRES; SHAPE; CO; NANOPARTICLES; TEMPERATURE; ZNO	Three-dimensional (3D) hierarchical cobalt microcrystals composed of well-aligned dendrites radiating from the shaft axis were prepared using cobalt chloride hexahydrate as starting materials via a facile hydrothermal route. The structures and morphologies of products were investigated by X-ray diffractometer (XRD), field emission scanning electron microscopy (FESEM) and high resolution transmiss…	[Wu, Mingzai; Pang, Zhanwen; Liu, Xiansong; Li, Guang; Ma, Yongqing; Sun, Zhaoqi] Anhui Univ, Anhui Key Lab Informat Mat & Devices, Sch Phys & Mat, Hefei 230039, Peoples R China; [Zhang, Lide] Chinese Acad Sci, Key Lab Mat Phys, Inst Solid State Phys, Hefei 230031, Anhui, Peoples R China; [Wu, Mingzai; Chen, Xiaoshuang] Chinese Acad Sci, Shanghai Inst Tech Phys, Shang 200083, Peoples R China	Wu, MZ (reprint author), Anhui Univ, Anhui Key Lab Informat Mat & Devices, Sch Phys & Mat, Hefei 230039, Peoples R China.	mingzaiwu@gmail.com	Li, Guang/O-7680-2014	Li, Guang/0000-0002-9639-8783	Anhui University; National Natural Science Foundation of China [50901074, 60976092, 11174002, 50672001]; Anhui Provincial Natural Science Fund [11040606M49]; Higher Educational Natural Science Foundation of Anhui Province [KJ2010A012]; Anhui University Graduate Education [yqh090010]	This work was financed by the 211 project of Anhui University, National Natural Science Foundation of China (50901074, 60976092, 11174002, 50672001), Anhui Provincial Natural Science Fund (11040606M49), Higher Educational Natural Science Foundation of Anhui Province (KJ2010A012) and Innovation Project of Anhui University Graduate Education (yqh090010).		41	5	5	1	20	ELSEVIER SCIENCE SA	LAUSANNE	PO BOX 564, 1001 LAUSANNE, SWITZERLAND	0925-8388			J ALLOY COMPD	J. Alloy. Compd.	2016-02-05	2012	513
11174002	J	Li, Y; Zhang, LL; Wu, WJ; Dai, P; Yu, XX; Wu, MZ; Li, G				Li, Yang; Zhang, Lili; Wu, Wenjian; Dai, Peng; Yu, Xinxin; Wu, Mingzai; Li, Guang			Hydrothermal growth of TiO2 nanowire membranes sensitized with CdS quantum dots for the enhancement of photocatalytic performance	NANOSCALE RESEARCH LETTERS	2.779			English	Article						Hydrothermal; S-CBD; CdS-TiO2 NWs; Photocatalytic activity	NANOPARTICLES; COMPOSITE; CELLS	In this paper, TiO2 nanowires (NWs) on Ti foils were prepared using a simple hydrothermal approach and annealing treatment. CdS quantum dots (QDs) were assembled onto the crystallized TiO2 NWs by sequential chemical bath deposition. Ultraviolet-visible absorption spectra showed that CdS adds bands in the visible to the TiO2 absorption and exhibited a broad absorption band in the visible region, w…	[Li, Yang; Zhang, Lili; Wu, Wenjian; Dai, Peng; Yu, Xinxin; Wu, Mingzai; Li, Guang] Anhui Univ, Sch Phys & Mat Sci, Hefei 230039, Peoples R China; [Li, Yang] Anhui Univ Sci & Technol, Sch Sci, Huainan 232001, Peoples R China	Wu, MZ (reprint author), Anhui Univ, Sch Phys & Mat Sci, Hefei 230039, Peoples R China.	mingzaiwu@gmail.com	Li, Guang/O-7680-2014	Li, Guang/0000-0002-9639-8783	211 project of Anhui University; National Natural Science Foundation of China [50901074, 61290301, 51072001, 11174002, 51272001, 51272003]; Anhui Provincial Natural Science Fund [11040606 M49]; Higher Educational Natural Science Foundation of Anhui Province [KJ2012A007, KJ2012A083]	This work was financed by the 211 project of Anhui University, National Natural Science Foundation of China (50901074, 61290301, 51072001, 11174002, 51272001, and 51272003), Anhui Provincial Natural Science Fund (11040606 M49), and Higher Educational Natural Science Foundation of Anhui Province (KJ2012A007 and KJ2012A083).		17	2	2	10	61	SPRINGER	NEW YORK	233 SPRING ST, NEW YORK, NY 10013 USA	1556-276X			NANOSCALE RES LETT	Nanoscale Res. Lett.	2016-05-29	2014	9
11174002	J	Yang, B; Chen, P; Zuo, XQ; Zhou, L; Yang, X; Li, G; Wu, MZ; Ma, YQ; Jin, SW; Zhu, KR				Yang, Bo; Chen, Peng; Zuo, Xueqin; Zhou, Lei; Yang, Xiao; Li, Guang; Wu, Mingzai; Ma, Yongqing; Jin, Shaowei; Zhu, Kerong			Graphene assistance enhanced dye-sensitized solar cell performance of tin sulfide microspheres	APPLIED SURFACE SCIENCE	2.711			English	Article						Tin sulfide; Solar energy materials; Graphene; Counter electrode	COUNTER-ELECTRODE MATERIALS; LOW-COST; HIGH-EFFICIENCY; PHOTOVOLTAIC PERFORMANCE; ONE-POT; COMPOSITE; OXIDE; CATALYSTS; SHEETS; FILMS	In this work, the nanosheet-assembled SnS2 microspheres were synthesized through a solvothermal method, and the catalytic activities of the microspheres were investigated by J-V and power conversion efficiency tests as counter electrodes in dye-sensitized solar cells. The cell showed an energy conversion efficiency up to 6.4%. To further improve the power conversion efficiency of the counter elec…	[Yang, Bo; Chen, Peng; Zuo, Xueqin; Zhou, Lei; Yang, Xiao; Li, Guang; Wu, Mingzai; Ma, Yongqing; Jin, Shaowei; Zhu, Kerong] Anhui Univ, Sch Phys & Mat Sci, Hefei 230601, Peoples R China; [Li, Guang; Wu, Mingzai; Ma, Yongqing; Jin, Shaowei; Zhu, Kerong] Anhui Key Lab Informat Mat & Devices, Hefei 230601, Peoples R China	Li, G (reprint author), Anhui Univ, Sch Phys & Mat Sci, Hefei 230601, Peoples R China.	liguang1971@ahu.edu.cn	Yang, Bo/F-1935-2015; Li, Guang/O-7680-2014	Li, Guang/0000-0002-9639-8783	State Key Program for Basic Research of China [2013CB632705]; National Natural Science Foundation of China [11174002]; Science Foundation of Anhui Education [KJ2013A030]; '211 Project' of Anhui University	This work was financially supported by the State Key Program for Basic Research of China (No. 2013CB632705), National Natural Science Foundation of China (11174002), Science Foundation of Anhui Education (No. KJ2013A030), and by '211 Project' of Anhui University.		44	0	0	15	24	ELSEVIER SCIENCE BV	AMSTERDAM	PO BOX 211, 1000 AE AMSTERDAM, NETHERLANDS	0169-4332	1873-5584		APPL SURF SCI	Appl. Surf. Sci.	2016-10-30	2015	353
11174002	J	Xiong, KW; Li, G; Jin, C; Jin, SW				Xiong, Kuangwei; Li, Guang; Jin, Cheng; Jin, Shaowei			La0.65Sr0.35MnO3@RGO nanocomposites as an effective counter electrode for dye-sensitized solar cells	MATERIALS LETTERS	2.489			English	Article						Nanocomposites; Semiconductors; Solar energy materials	LOW-COST; GRAPHENE; NANOPARTICLES; PERFORMANCE; PEROVSKITE; REDUCTION	In this paper, the nanocomposites of the perovskite-phase La0.65Sr0.35MnO3 nanoparticles with reduced graphene oxide (LSMO@RGO) have been successfully prepared via the solution combustion method. LSMO@RGO nanocomposites exhibit excellent electrocatalytic performance for reduction of triiodide, owing to the positive synergetic effect between LSMO nanoparticles and RGO sheets. As a consequence, the…	[Xiong, Kuangwei; Li, Guang; Jin, Cheng; Jin, Shaowei] Anhui Univ, Sch Phys & Mat Sci, Hefei 230601, Peoples R China; [Xiong, Kuangwei] East China Jiaotong Univ, Dept Phys, Nanchang 330013, Peoples R China; [Li, Guang] Anhui Key Lab Informat Mat & Devices, Hefei 230601, Peoples R China	Jin, SW (reprint author), Anhui Univ, Sch Phys & Mat Sci, Hefei 230601, Peoples R China.	jinsw@mail.ustc.edu.cn			National Natural Science Foundation of China [11174001, 11174002, 11165008]; '211 Project' of Anhui University	This work was financially supported by the National Natural Science Foundation of China under Grant (Nos.: 11174001, 11174002, 11165008) and by '211 Project' of Anhui University.		21	0	0	40	40	ELSEVIER SCIENCE BV	AMSTERDAM	PO BOX 211, 1000 AE AMSTERDAM, NETHERLANDS	0167-577X	1873-4979		MATER LETT	Mater. Lett.	2016-02-01	2016	164
11174002	J	Du, F; Yang, B; Zuo, XQ; Li, G				Du, Feng; Yang, Bo; Zuo, Xueqin; Li, Guang			Dye-sensitized solar cells based on low-cost nanoscale SnO2@RGO composite counter electrode	MATERIALS LETTERS	2.489			English	Article						Nanocomposite; Semiconductors; Solar energy materials	FACILE SYNTHESIS; GRAPHENE; NANOCOMPOSITE	SnO2@RGO nanoparticles were successfully fabricated via a one-step solvothermal technique and used as an alternative to Pt counter electrode (CE) in dye-sensitized solar cells (DSSC). The SnO2 nanoparticles were dispersed on graphene sheets uniformly, forming a nanoscale composite system. The electrochemical performance analysis indicated that the SnO2@RGO electrode exhibited remarkable electroca…	[Du, Feng; Yang, Bo; Zuo, Xueqin; Li, Guang] Anhui Univ, Sch Phys & Mat Sci, Hefei 230601, Peoples R China; [Li, Guang] Anhui Key Lab Informat Mat & Devices, Hefei 230601, Peoples R China	Li, G (reprint author), Anhui Univ, Sch Phys & Mat Sci, Hefei 230601, Peoples R China.	liguang1971@ahu.edu.cn	Li, Guang/O-7680-2014	Li, Guang/0000-0002-9639-8783	State Key Program for Basic Research of China [2013CB632705]; National Natural Science Foundation of China [11174002]; '211 Project' of Anhui University [KJJQ007, KJTD004B]	This work was financially supported by the State Key Program for Basic Research of China (No. 2013CB632705), National Natural Science Foundation of China (11174002) and by '211 Project' of Anhui University (KJJQ007, KJTD004B).		19	3	3	24	42	ELSEVIER SCIENCE BV	AMSTERDAM	PO BOX 211, 1000 AE AMSTERDAM, NETHERLANDS	0167-577X	1873-4979		MATER LETT	Mater. Lett.	2016-11-01	2015	158
11174002	J	Xu, HF; Li, G; Liu, N; Zhu, KR; Zhu, G; Jin, SW				Xu, Haifeng; Li, Guang; Liu, Ning; Zhu, Kerong; Zhu, Guang; Jin, Shaowei			Ag @ hierarchical TiO2 core-shell nanostructures for enhanced photocatalysis	MATERIALS LETTERS	2.489			English	Article						Nanostructure; Hydrothermal reaction; Photocatalysis	ION BATTERIES; NANOPARTICLES; SIZE	In this study, a two-step hydrothermal reaction approach was adopted to synthesize Ag@hierarchical TiO2 core-shell nanostructure (Ag@h-TiO2). XRD, SEM and TEM suggested that the as-synthesized sample were pure anatase phase and present a core-shell nanostructure. Ultraviolet-visible (UV-vis) absorption spectra result indicated that the absorption range extends to the visible light range. Compared…	[Xu, Haifeng; Li, Guang; Zhu, Kerong; Jin, Shaowei] Anhui Univ, Sch Phys & Mat Sci, Hefei 230039, Peoples R China; [Xu, Haifeng; Zhu, Guang] Suzhou Univ, Sch Mech & Elect Engn, Suzhou 234000, Peoples R China; [Liu, Ning] Anhui Polytech Univ, Sch Mech & Vehicle Engn, Wuhu 241000, Peoples R China	Jin, SW (reprint author), Anhui Univ, Sch Phys & Mat Sci, Hefei 230039, Peoples R China.	jinsw@mail.ustc.edu.cn	Li, Guang/O-7680-2014	Li, Guang/0000-0002-9639-8783	National Natural Science Foundation of China [11174001, 11174002]; Natural Science Foundation of Anhui Province [1408085QA20, 1408085MB40, 1308085MA11]	This work was supported in part by the National Natural Science Foundation of China under Grant No.11174001, No.11174002, Natural Science Foundation of Anhui Province (Grants No.1408085QA20, No.1408085MB40 and No.1308085MA11).		16	3	3	7	56	ELSEVIER SCIENCE BV	AMSTERDAM	PO BOX 211, 1000 AE AMSTERDAM, NETHERLANDS	0167-577X	1873-4979		MATER LETT	Mater. Lett.	2016-03-01	2015	142
11174002	J	Liu, T; Li, Y; Quan, GY; Dai, P; Yu, XX; Wu, MZ; Sun, ZQ; Li, G				Liu, Tao; Li, Yang; Quan, Guiying; Dai, Peng; Yu, Xinxin; Wu, Mingzai; Sun, Zhaoqi; Li, Guang			Magnetic-field-assisted preparation of one-dimensional (1-D) wire-like NiO/Co3O4 composite for improved specific capacitance and cycle ability	MATERIALS LETTERS	2.489			English	Article						NiO/Co3O4 composites; Supercapacitor; Energy storage and conversion; Intermetallic alloys and compounds; Magnetic materials	LITHIUM-ION BATTERIES; HIGH-PERFORMANCE; NANOWIRES; ELECTRODE; NANOPARTICLES; ANODE	One dimensional (1-D) wire-like NiO/Co3O4 composites were facilely prepared through annealing 1-D Ni/Co alloys, which were fabricated by a simple magnetic field-assisted hydrothermal method. Galvanostatic charge and discharge measurements reveal that the 1-D NiO/Co3O4 composites exhibit excellent cycling stability. The specific capacitance still remains 221 F g(-1) after 1500 cycles, which is nea…	[Liu, Tao; Li, Yang; Quan, Guiying; Dai, Peng; Yu, Xinxin; Wu, Mingzai; Sun, Zhaoqi; Li, Guang] Anhui Univ, Sch Phys & Mat Sci, Key Lab Informat Mat & Device, Hefei 230601, Peoples R China; [Quan, Guiying] Huainan Normal Univ, Dept Phys & Elect Informat, Huainan 232001, Peoples R China	Wu, MZ (reprint author), Anhui Univ, Sch Phys & Mat Sci, Key Lab Informat Mat & Device, Hefei 230601, Peoples R China.	mingzaiwu@gmail.com	Li, Guang/O-7680-2014	Li, Guang/0000-0002-9639-8783	211 project of Anhui University, National Natural Science Foundation of China [11374013, 11404001, 61290301, 11174002, 51472003]; Higher Educational Natural Science Foundation of Anhui Province [KJ2012A007]	This work was financed by the 211 project of Anhui University, National Natural Science Foundation of China (11374013, 11404001, 61290301, 11174002, 51472003) and Higher Educational Natural Science Foundation of Anhui Province (KJ2012A007).		22	3	4	22	129	ELSEVIER SCIENCE BV	AMSTERDAM	PO BOX 211, 1000 AE AMSTERDAM, NETHERLANDS	0167-577X	1873-4979		MATER LETT	Mater. Lett.	2016-01-15	2015	139
11174002	J	Yang, X; Luo, J; Zhou, L; Yang, B; Zuo, XQ; Li, G; Tang, HB; Zhang, HJ; Wu, MZ; Ma, YQ; Jin, SW; Sun, ZQ; Chen, XS				Yang, Xiao; Luo, Juan; Zhou, Lei; Yang, Bo; Zuo, Xueqin; Li, Guang; Tang, Huaibao; Zhang, Haijun; Wu, Mingzai; Ma, Yongqing; Jin, Shaowei; Sun, Zhaoqi; Chen, Xiaoshuang			A novel Pt-free counter electrode for dye-sensitized solar cells: Nickel sulfide hollow spheres	MATERIALS LETTERS	2.489			English	Article						Nickel sulfide; Hollow spheres; Dye-sensitized solar cells; Counter electrode	FIBER	NiS has a high conductivity and excellent catalytic properties. Furthermore, a hollow structure provides a higher electrolyte absorption, which could be used as counter electrode in dye-sensitized solar cells. In this paper, NiS hollow spheres have been prepared by a traditional one-step hydrothermal method. The dye-sensitized solar cell with NiS hollow spheres as a counter electrode yielded a pr…	[Yang, Xiao; Luo, Juan; Zhou, Lei; Yang, Bo; Zuo, Xueqin; Li, Guang; Tang, Huaibao; Zhang, Haijun; Wu, Mingzai; Ma, Yongqing; Jin, Shaowei; Sun, Zhaoqi] Anhui Univ, Sch Phys & Mat Sci, Hefei 230601, Peoples R China; [Li, Guang; Wu, Mingzai; Ma, Yongqing; Jin, Shaowei; Sun, Zhaoqi] Anhui Key Lab Informat Mat & Devices, Hefei 230601, Peoples R China; [Chen, Xiaoshuang] Chinese Acad Sci, Shanghai In…	Li, G (reprint author), Anhui Univ, Sch Phys & Mat Sci, Hefei 230601, Peoples R China.	liguang1971@ahu.edu.cn	Li, Guang/O-7680-2014	Li, Guang/0000-0002-9639-8783	State Key Program for Basic Research of China [2013CB632705]; National Natural Science Foundation of China [11174002]; '211 Project' of Anhui University	This work was financially supported by the State Key Program for Basic Research of China (no. 2013CB632705), National Natural Science Foundation of China (11174002) and by '211 Project' of Anhui University.		17	4	4	9	65	ELSEVIER SCIENCE BV	AMSTERDAM	PO BOX 211, 1000 AE AMSTERDAM, NETHERLANDS	0167-577X	1873-4979		MATER LETT	Mater. Lett.	2016-12-01	2014	136
11174002	J	Yang, B; Zuo, XQ; Xiao, HJ; Zhou, L; Yang, X; Li, G; Wu, MZ; Ma, YQ; Jin, SW; Chen, XS				Yang, Bo; Zuo, Xueqin; Xiao, Hongjing; Zhou, Lei; Yang, Xiao; Li, Guang; Wu, Mingzai; Ma, Yongqing; Jin, Shaowei; Chen, Xiaoshuang			SnS2 as low-cost counter-electrode materials for dye-sensitized solar cells	MATERIALS LETTERS	2.489			English	Article						Functional; Electrical properties; Semiconductors; Solar energy materials	HYDROTHERMAL SYNTHESIS; PERFORMANCE	In this paper, we focused on synthesizing hexagonal SnS2 nanoparticles with perfect crystallinity as a replacement of Pt catalyst conventionally used in the counter electrode (CE) of a dye-sensitized solar cell (DSSC). When the conditions of the initial reaction were changed, the SnS2 nanoparticles growth along the (001) facet with various preferred orientations was obtained. The highest power co…	[Yang, Bo; Zuo, Xueqin; Xiao, Hongjing; Zhou, Lei; Yang, Xiao; Li, Guang; Wu, Mingzai; Ma, Yongqing; Jin, Shaowei] Anhui Univ, Sch Phys & Mat Sci, Hefei 230601, Peoples R China; [Li, Guang; Wu, Mingzai; Ma, Yongqing; Jin, Shaowei] Anhui Key Lab Informat Mat & Devices, Hefei 230601, Peoples R China; [Chen, Xiaoshuang] Chinese Acad Sci, Shanghai Inst Tech Phys, Natl Lab Infrared Phys, Shanghai 2000…	Li, G (reprint author), Anhui Univ, Sch Phys & Mat Sci, Hefei 230601, Peoples R China.	liguang1971@ahu.edu.cn	Li, Guang/O-7680-2014; Yang, Bo/F-1935-2015	Li, Guang/0000-0002-9639-8783;	State Key Program for Basic Research of China [2013CB632705]; National Natural Science Foundation of China [11174002]; '211 Project' of Anhui University [E12333030007, E12334020014]	This work was financially supported by the State Key Program for Basic Research of China (No. 2013CB632705), National Natural Science Foundation of China (11174002) and by '211 Project' of Anhui University (Grant nos. E12333030007 and E12334020014).		17	12	12	6	68	ELSEVIER SCIENCE BV	AMSTERDAM	PO BOX 211, 1000 AE AMSTERDAM, NETHERLANDS	0167-577X	1873-4979		MATER LETT	Mater. Lett.	2016-10-15	2014	133
11174002	J	Yang, B; Zuo, XQ; Yang, X; Zhou, L; Li, G				Yang, Bo; Zuo, Xueqin; Yang, Xiao; Zhou, Lei; Li, Guang			Effects of pH values on crystal growth and photoluminescence properties of ZnO hexagonal rods with cones	MATERIALS LETTERS	2.489			English	Article						Crystal structure; Crystal growth; Luminescence; Red shift	QUANTUM DOTS	In this paper, we focus on the synthesis of zinc oxide (ZnO) hexagonal rods with cones by liquid precipitation routes, in which the pH values of the precipitation were tuned by controlling the volume of sodium hydroxide (NaOH). XRD and SEM results showed that the as-prepared ZnO nanostructures had a hexagonal wurtzite structure. The crystal faces were more inclined to grow along (100) direction t…	[Yang, Bo; Zuo, Xueqin; Yang, Xiao; Zhou, Lei; Li, Guang] Anhui Univ, Sch Phys & Mat Sci, Hefei 230601, Peoples R China; [Li, Guang] Anhui Key Lab Informat Mat & Devices, Hefei 230601, Peoples R China	Li, G (reprint author), Anhui Univ, Sch Phys & Mat Sci, Hefei 230601, Peoples R China.	liguang1971@ahu.edu.cn	Li, Guang/O-7680-2014; Yang, Bo/F-1935-2015	Li, Guang/0000-0002-9639-8783;	State Key Program for Basic Research of China [2013CB632705]; National Natural Science Foundation of China [11174002]; '211 Project' of Anhui University	This work was financially supported by the State Key Program for Basic Research of China (no. 2013CB632705), National Natural Science Foundation of China (11174002) and by '211 Project' of Anhui University.		15	0	0	5	29	ELSEVIER SCIENCE BV	AMSTERDAM	PO BOX 211, 1000 AE AMSTERDAM, NETHERLANDS	0167-577X	1873-4979		MATER LETT	Mater. Lett.	2016-09-01	2014	130
11174002	J	Feng, AL; Li, G; He, G; Sun, ZQ; Hu, WD; Chen, XS; Yin, F; Zhang, B; Lu, W				Feng, A. L.; Li, G.; He, G.; Sun, Z. Q.; Hu, W. D.; Chen, X. S.; Yin, F.; Zhang, B.; Lu, W.			The role of localized junction leakage in the temperature-dependent laser-beam-induced current spectra for HgCdTe infrared focal plane array photodiodes	JOURNAL OF APPLIED PHYSICS	2.183			English	Article							ELECTRICALLY ACTIVE DEFECTS; DETECTORS; SEMICONDUCTORS; CONTACT	We have performed the study on the dependence of laser beam induced current (LBIC) spectra on the temperature for the vacancy-doped molecular beam epitaxy grown Hg1-x CdxTe (x-0.31) photodiodes by both experiment and numerical simulations. It is found that the measured LBIC signal has different distributions for different temperature extents. The LBIC profile tends to be more asymmetric with incr…	[Feng, A. L.; Li, G.; He, G.; Sun, Z. Q.] Anhui Univ, Sch Phys & Mat Sci, Hefei 230601, Peoples R China; [Feng, A. L.; Li, G.; He, G.; Sun, Z. Q.] Anhui Univ, Anhui Key Lab Informat Mat & Devices, Hefei 230601, Peoples R China; [Hu, W. D.; Chen, X. S.; Yin, F.; Zhang, B.; Lu, W.] Chinese Acad Sci, Shanghai Inst Tech Phys, Natl Lab Infrared Phys, Shanghai 200083, Peoples R China	Li, G (reprint author), Anhui Univ, Sch Phys & Mat Sci, Hefei 230601, Peoples R China.	liguang1971@ahu.edu.cn; xschen@mail.sitp.ac.cn	He, Gang/E-8050-2010; Li, Guang/O-7680-2014	Li, Guang/0000-0002-9639-8783	State Key Program for Basic Research of China [2013CB632705]; National Natural Science Foundation of China [61290301, 11274330, 11174002]; Aviation Science Fund [20110190001]; Anhui University	This work was financially supported by the State Key Program for Basic Research of China (No. 2013CB632705), National Natural Science Foundation of China (Nos. 61290301, 11274330 and 11174002), Aviation Science Fund (20110190001) and "211 Project" of Anhui University.		31	4	4	0	16	AMER INST PHYSICS	MELVILLE	CIRCULATION & FULFILLMENT DIV, 2 HUNTINGTON QUADRANGLE, STE 1 N O 1, MELVILLE, NY 11747-4501 USA	0021-8979	1089-7550		J APPL PHYS	J. Appl. Phys.	2016-11-07	2013	114	17
11174002	J	Shi, W; Feng, A; Tang, HB; Ding, ZL; Ma, YQ; Wu, MZ; Li, G				Shi, Wei; Feng, Ali; Tang, Huaibao; Ding, Zonglin; Ma, Yongqing; Wu, Mingzai; Li, Guang			Preparation, characterization, and luminescence of Eu3+-doped gadolinium tungstate, Y3Al5O12:Ce phosphor, and their mixtures	OPTICAL MATERIALS	1.981			English	Article						Eu3+-doped gadolinium tungstate; Y3Al5O12:Ce; Blended phosphors; Color-rendering	LIGHT-EMITTING-DIODES; RED PHOSPHORS; WHITE LEDS; DOPED YAG; POWDERS; EU3+; PHOTOLUMINESCENCE; COPRECIPITATION	A co-precipitation method was employed to prepare Eu3+-doped gadolinium tungstate and Y3Al5O12:Ce fluorescent powders. Eu3+-doped gadolinium tungstate phosphors can be effectively excited both by ultraviolet light at 395 nm and blue light at 465 nm and emit remarkably intense red emission at 613 nm with near line spectrum. Ce3+-doped YAG can also efficiently absorb this blue light and produce a b…	[Shi, Wei; Feng, Ali; Tang, Huaibao; Ding, Zonglin; Ma, Yongqing; Wu, Mingzai; Li, Guang] Anhui Univ, Sch Phys & Mat Sci, Hefei 230039, Peoples R China; [Li, Guang] Anhui Key Lab Informat Mat & Devices, Hefei 230039, Peoples R China	Li, G (reprint author), Anhui Univ, Sch Phys & Mat Sci, Hefei 230039, Peoples R China.	liguang1971@ahu.edu.cn	Li, Guang/O-7680-2014	Li, Guang/0000-0002-9639-8783	National Natural Science Foundation of China [11174002]; '211 Project' of Anhui University	This work was financially supported by National Natural Science Foundation of China (11174002) and by '211 Project' of Anhui University.		25	5	5	3	50	ELSEVIER SCIENCE BV	AMSTERDAM	PO BOX 211, 1000 AE AMSTERDAM, NETHERLANDS	0925-3467	1873-1252		OPT MATER	Opt. Mater.	JAN	2013	35	3
11174002	J	He, H; Huang, DB; Zhang, X; Li, G				He, Hao; Huang, Debing; Zhang, Xing; Li, Guang			Characterization of hexagonal Bi2Te3 nanosheets prepared by solvothermal method	SOLID STATE COMMUNICATIONS	1.897			English	Article						Bi2Te3; Hexagonal nanosheets; Selective adsorption; Solvothermal method	PBTE THERMOELECTRIC-MATERIALS; BISMUTH TELLURIDE; HYDROTHERMAL SYNTHESIS; HIGH FIGURE; P-TYPE; MERIT; FILMS	Bi2Te3 nanosheets were prepared by the solvothermal method. The XRD diffraction patterns indicated that all the samples had a single hexagonal lattice structure. Both scanning electron microscopy (SEM) and transmission electron microscopy (TEM) were employed to characterize their size, morphology, and microstructure. The fabricated Bi2Te3 nanosheets showed obvious preferred growth orientations al…	[Li, Guang] Anhui Univ, Sch Phys & Mat Sci, Hefei 230039, Peoples R China; Anhui Key Lab Informat Mat & Devices, Hefei 230039, Peoples R China	Li, G (reprint author), Anhui Univ, Sch Phys & Mat Sci, Hefei 230039, Peoples R China.	liguang1971@ahu.edu.cn	Li, Guang/O-7680-2014	Li, Guang/0000-0002-9639-8783	National Natural Science Foundation of China [11174002]; Anhui University	This work was financially supported by the National Natural Science Foundation of China (11174002) and the '211 Project' of Anhui University.		27	8	8	2	47	PERGAMON-ELSEVIER SCIENCE LTD	OXFORD	THE BOULEVARD, LANGFORD LANE, KIDLINGTON, OXFORD OX5 1GB, ENGLAND	0038-1098	1879-2766		SOLID STATE COMMUN	Solid State Commun.	MAY	2012	152	9
11174002	J	Zuo, XQ; Zhang, RY; Yang, B; Li, G; Tang, HB; Zhang, HJ; Wu, MZ; Ma, YQ; Jin, SW; Zhu, KR				Zuo, Xueqin; Zhang, Rongyao; Yang, Bo; Li, Guang; Tang, Huaibao; Zhang, Haijun; Wu, Mingzai; Ma, Yongqing; Jin, Shaowei; Zhu, Kerong			NiS nanoparticles anchored on reduced graphene oxide to enhance the performance of dye-sensitized solar cells	JOURNAL OF MATERIALS SCIENCE-MATERIALS IN ELECTRONICS	1.569			English	Article							COUNTER-ELECTRODE MATERIALS; LOW-COST; FACILE SYNTHESIS; NANOCOMPOSITE; SNS2; MOS2; FILM	NiS nanoparticles anchored on reduced graphene oxide (NiS/RGO) composites were synthesized by a facile solvothermal route and served as the efficient counter electrodes (CE) for dye-sensitized solar cells (DSSCs). The electrochemical measurements indicate that the NiS/RGO nanocomposites electrode possesses the lowest charge transfer resistance and highest electrocatalytic activity among all of th…	[Zuo, Xueqin; Zhang, Rongyao; Yang, Bo; Li, Guang; Tang, Huaibao; Zhang, Haijun; Wu, Mingzai; Ma, Yongqing; Jin, Shaowei; Zhu, Kerong] Anhui Univ, Sch Phys & Mat Sci, Hefei 230601, Peoples R China; [Li, Guang; Wu, Mingzai; Ma, Yongqing; Jin, Shaowei; Zhu, Kerong] Anhui Key Lab Informat Mat & Devices, Hefei 230601, Peoples R China	Li, G (reprint author), Anhui Univ, Sch Phys & Mat Sci, Hefei 230601, Peoples R China.	liguang1971@ahu.edu.cn	Li, Guang/O-7680-2014	Li, Guang/0000-0002-9639-8783	State Key Program for Basic Research of China [2013CB632705]; National Natural Science Foundation of China [11174002]; Science Foundation of Anhui Education [KJ2013A030]; '211 Project' of Anhui University	This work was financially supported by the State Key Program for Basic Research of China (No. 2013CB632705), National Natural Science Foundation of China (11174002), Science Foundation of Anhui Education (No. KJ2013A030), and by '211 Project' of Anhui University.		29	3	3	46	59	SPRINGER	DORDRECHT	VAN GODEWIJCKSTRAAT 30, 3311 GZ DORDRECHT, NETHERLANDS	0957-4522	1573-482X		J MATER SCI-MATER EL	J. Mater. Sci.-Mater. Electron.	OCT	2015	26	10
11174002	J	Tang, HB; Li, G; Sun, J; Ma, YQ				Tang, Huai-Bao; Li, Guang; Sun, Jin; Ma, Yong-Qing			Spin fluctuations and 3D itinerant magnetism in NaxCoO2: Slave-boson mean-field study	PHYSICA STATUS SOLIDI B-BASIC SOLID STATE PHYSICS	1.469			English	Article						single-band Hubbard model; slave-boson technique; sodium cobaltate; spin fluctuations and order	ELECTRONIC-STRUCTURE; HUBBARD-MODEL; SUPERCONDUCTIVITY; SYSTEMS; NACO2O4	The in-plane ferromagnetic (FM) fluctuations and three-dimensional (3D) itinerant magnetism on the 3D triangular lattice of NaxCoO2 are studied based on a single-band Hubbard model using the KotliarRuckenstein (KR) slave-boson mean-field (SBMF) technique. By analyzing the instabilities of the FM and layer-type antiferromagnetic (AFM) susceptibilities, the in-plane FM fluctuations in NaxCoO2 with …	[Tang, Huai-Bao; Li, Guang; Sun, Jin; Ma, Yong-Qing] Anhui Univ, Sch Phys & Mat Sci, Hefei 230039, Peoples R China	Tang, HB (reprint author), Anhui Univ, Sch Phys & Mat Sci, Hefei 230039, Peoples R China.	hbtang@ahu.edu.cn	Li, Guang/O-7680-2014	Li, Guang/0000-0002-9639-8783	NSF of China [11174002, 11174004]; Anhui University	H.-B. Tang would like to thank Liang-jian Zou and Da-Yong Liu for useful discussions and careful reading of the manuscript. This work was financially supported by the NSF of China (nos. 11174002 and 11174004) and the 211 Project of Anhui University.		47	0	0	1	8	WILEY-V C H VERLAG GMBH	WEINHEIM	BOSCHSTRASSE 12, D-69469 WEINHEIM, GERMANY	0370-1972			PHYS STATUS SOLIDI B	Phys. Status Solidi B-Basic Solid State Phys.	JUN	2012	249	6
11174002	J	Tang, HB; Li, G; Zhang, HJ; Zuo, XQ; Meng, FM; Liu, DY				Tang, Huai Bao; Li, Guang; Zhang, Hai Jun; Zuo, Xue Qin; Meng, Fan Ming; Liu, Da Yong			Origin of d(z2) orbital suppression of d-wave superconductive pairs in cuprate	PHYSICA B-CONDENSED MATTER	1.319			English	Article						Two orbital t-U-J model; Slave-boson technique; Cuprate; D-wave superconductive pairs	COPPER-OXIDE SUPERCONDUCTORS; ELECTRONIC-STRUCTURES; MODEL; YBA2CU3O7-DELTA; HUBBARD; LA2CUO4; OXYGEN; ORDER	Compared to Hg-cuprate, the origin that the d(z2) orbital suppresses the d-wave superconductive (SC) pairs in La-cuprate is studied based on an effective two orbital t-J-U model by using the Kotliar-Ruckenstein (KR) slave-boson technique. By analyzing the orbital-dependent electron distribution, it is elaborated that the double occupancy of d(x2-y2) orbital, caused by the d(z2) orbital mixture, s…	[Tang, Huai Bao; Li, Guang; Zhang, Hai Jun; Zuo, Xue Qin; Meng, Fan Ming] Anhui Univ, Sch Phys & Mat Sci, Hefei 230039, Peoples R China; [Liu, Da Yong] Chinese Acad Sci, Inst Solid State Phys, Key Lab Mat Phys, Hefei 230031, Anhui, Peoples R China; [Liu, Da Yong] Univ Sci & Technol China, Dept Phys, Hefei 230026, Peoples R China	Tang, HB (reprint author), Anhui Univ, Sch Phys & Mat Sci, Hefei 230039, Peoples R China.	hbtang@ahu.edu.cn	Li, Guang/O-7680-2014	Li, Guang/0000-0002-9639-8783	NSFC of China [11174002, 21403001]; NSFC of AnHui province [1208085QA13]	This work was financially supported by NSFC of China (Nos. 11174002 and 21403001) and of AnHui province (No. 1208085QA13),		39	0	0	2	6	ELSEVIER SCIENCE BV	AMSTERDAM	PO BOX 211, 1000 AE AMSTERDAM, NETHERLANDS	0921-4526	1873-2135		PHYSICA B	Physica B	JUL	2015	468
11174002	J	Feng, A; Li, G; He, G; Sun, ZQ				Feng, Ali; Li, Guang; He, Gang; Sun, Zhaoqi			Dependence of laser beam induced current on geometrical sizes of the junction for HgCdTe photodiodes	OPTICAL AND QUANTUM ELECTRONICS	0.987			English	Article						HgCdTe; Photodiode; Laser beam induced current; Numerical simulation	DEPTH	The dependence of laser beam induced current (LBIC) on the junction structure of -on-p HgCdTe photodiode has been numerically investigated. The calculated LBIC profiles varying with the junction depth are in good agreement with the experimental results (Musca et al. in J Electron Mater 28:603-610, 1999). It is found that there is a linear relationship between the magnitude of LBIC peak and the si…	[Feng, Ali; Li, Guang; He, Gang; Sun, Zhaoqi] Anhui Univ, Sch Phys & Mat Sci, Anhui Key Lab Informat Mat & Devices, Hefei 230601, Peoples R China	Li, G (reprint author), Anhui Univ, Sch Phys & Mat Sci, Anhui Key Lab Informat Mat & Devices, Hefei 230601, Peoples R China.	liguang1971@ahu.edu.cn	He, Gang/E-8050-2010; Li, Guang/O-7680-2014	Li, Guang/0000-0002-9639-8783	State Key Program for Basic Research of China [2013CB632705]; National Natural Science Foundation of China [61290301, 11174002]; "211 Project" of Anhui University	This work was financially supported by the State Key Program for Basic Research of China (2013CB632705), the National Natural Science Foundation of China (61290301, 11174002) and "211 Project" of Anhui University.		19	1	1	0	4	SPRINGER	DORDRECHT	VAN GODEWIJCKSTRAAT 30, 3311 GZ DORDRECHT, NETHERLANDS	0306-8919	1572-817X		OPT QUANT ELECTRON	Opt. Quantum Electron.	OCT	2014	46	10
11174002	J	Yang, B; Zuo, XQ; Chen, P; Zhou, L; Yang, X; Zhang, HJ; Li, G; Wu, MZ; Ma, YQ; Jin, SW; Chen, XS				Yang, Bo; Zuo, Xueqin; Chen, Peng; Zhou, Lei; Yang, Xiao; Zhang, Haijun; Li, Guang; Wu, Mingzai; Ma, Yongqing; Jin, Shaowei; Chen, Xiaoshuang			Nanocomposite of Tin Sulfide Nanoparticles with Reduced Graphene Oxide in High-Efficiency Dye-Sensitized Solar Cells	ACS APPLIED MATERIALS & INTERFACES	6.723			English	Article						SnS2@RGO; nanocomposites; counter electrode; DSSC	IN-SITU SYNTHESIS; COUNTER-ELECTRODE; LOW-COST; GRAPHITE OXIDE; ION BATTERIES; PERFORMANCE; FILMS; SNS2; NANOSHEETS; REDUCTION	A nanocomposite of SnS2 nanoparticles with reduced graphene oxide (SnS2@RGO) had been successfully synthesized as a substitute conventional Pt counter electrode (CE) in a dye-sensitized solar cell (DSSC) system. The SnS2 nanoparticles were uniformly dispersed onto graphene sheets, which formed a nanosized composite system. The effectiveness of this nanocomposite exhibited remarkable electrocataly…	[Yang, Bo; Zuo, Xueqin; Chen, Peng; Zhou, Lei; Yang, Xiao; Zhang, Haijun; Li, Guang; Wu, Mingzai; Ma, Yongqing; Jin, Shaowei] Anhui Univ, Sch Phys & Mat Sci, Hefei 230601, Peoples R China; [Li, Guang; Wu, Mingzai; Ma, Yongqing; Jin, Shaowei] Anhui Univ, Anhui Key Lab Informat Mat & Devices, Hefei 230601, Peoples R China; [Chen, Xiaoshuang] Chinese Acad Sci, Shanghai Inst Tech Phys, Natl Lab Infra…	Li, G (reprint author), Anhui Univ, Sch Phys & Mat Sci, Hefei 230601, Peoples R China.	liguang1971@ahu.edu.cn	Li, Guang/O-7680-2014; Yang, Bo/F-1935-2015	Li, Guang/0000-0002-9639-8783;	State Key Program for Basic Research of China [2013CB632705]; National Natural Science Foundation of China [11174002]; "211 Project" of Anhui University; Anhui Provincial Education Department for Scientific Research of College and Universities [KJ2013A018]; Youth Foundation of Anhui University in China	This work was financially supported by the State Key Program for Basic Research of China (2013CB632705), National Natural Science Foundation of China (11174002), "211 Project" of Anhui University, Anhui Provincial Education Department for Scientific Research of College and Universities (KJ2013A018), and Youth Foundation of Anhui University in China.		38	13	13	19	113	AMER CHEMICAL SOC	WASHINGTON	1155 16TH ST, NW, WASHINGTON, DC 20036 USA	1944-8244			ACS APPL MATER INTER	ACS Appl. Mater. Interfaces	2016-01-14	2015	7	1
11174002	J	Liu, MY; Li, G; Chen, XS				Liu, Mingyang; Li, Guang; Chen, Xiaoshuang			One-Pot Controlled Synthesis of Spongelike CuInS2 Microspheres for Efficient Counter Electrode with Graphene Assistance in Dye-Sensitized Solar Cells	ACS APPLIED MATERIALS & INTERFACES	6.723			English	Article						CuInS2; microspheres; photovoltaic property; graphene assisted; counter electrodes; power conversion efficiency	PHOTOVOLTAIC PERFORMANCE; FILMS; NANOCRYSTALS; TRANSPARENT; STABILITY; CATALYSTS; PHASE	Spongelike CuInS2 3D microspheres were synthesized through a solvothermal method employing CuCl, InCl3, and thiourea as Cu, In, and S sources, respectively, and PVP as surfactant. The as-prepared products have regular spherical shapes with diameters of 0.8-3.7 mu m, the spheres consisted of small nanosheets, which are composed of small nanoparticles. As an important solar cell material, its photo…	[Liu, Mingyang; Li, Guang] Anhui Univ, Sch Phys & Mat Sci, Hefei 230039, Anhui, Peoples R China; [Chen, Xiaoshuang] Chinese Acad Sci, Shanghai Inst Tech Phys, Natl Lab Infrared Phys, Shanghai 200083, Peoples R China	Li, G (reprint author), Anhui Univ, Sch Phys & Mat Sci, Hefei 230039, Anhui, Peoples R China.	liguang1971@ahu.edu.cn; xschen@mail.sitp.ac.cn	Li, Guang/O-7680-2014	Li, Guang/0000-0002-9639-8783	State Key Program for Basic Research of China [2013CB632705]; National Natural Science Foundation of China [61290301, 11174002]; Anhui University	This work was financially supported by the State Key Program for Basic Research of China (2013CB632705), National Natural Science Foundation of China (61290301 and 11174002), and "211 Project" of Anhui University. The authors thank Prof. Y. S. Chen at Nankai University for providing graphene for this research.		44	14	14	8	79	AMER CHEMICAL SOC	WASHINGTON	1155 16TH ST, NW, WASHINGTON, DC 20036 USA	1944-8244			ACS APPL MATER INTER	ACS Appl. Mater. Interfaces	2016-02-26	2014	6	4
11174002	J	Yang, B; Chen, P; Zuo, XQ; Zhou, L; Yang, X; Li, G; Wu, MZ; Ma, YQ; Jin, SW; Zhu, KR				Yang, Bo; Chen, Peng; Zuo, Xueqin; Zhou, Lei; Yang, Xiao; Li, Guang; Wu, Mingzai; Ma, Yongqing; Jin, Shaowei; Zhu, Kerong			Structural Phase Transition from Tin (IV) Sulfide to Tin (II) Sulfide and the enhanced Performance by Introducing Graphene in Dye-sensitized Solar Cells	ELECTROCHIMICA ACTA	4.504			English	Article						Structural phase transition; Counter-electrode; Graphene; Solar cell	EFFICIENT COUNTER ELECTRODE; LOW-COST; ELECTRICAL-CONDUCTIVITY; OXIDE NANOCOMPOSITES; ONE-POT; MICROSPHERES; SHEETS; CRYSTALLINITY; ASSISTANCE; CATALYST	Annealing is an important process for fabricating counter-electrodes of dye-sensitized solar cells. Along with the annealing process, however, structural phase transitions sometimes occur, which have significantly effect on the performance of the electrodes and cells, but is often ignored. Here, we report such a phase transition in which tin (IV) sulfide is transformed into tin (II) sulfide after…	[Yang, Bo; Chen, Peng; Zuo, Xueqin; Zhou, Lei; Yang, Xiao; Li, Guang; Wu, Mingzai; Ma, Yongqing; Jin, Shaowei; Zhu, Kerong] Anhui Univ, Sch Phys & Mat Sci, Hefei 230601, Peoples R China; [Li, Guang; Wu, Mingzai; Ma, Yongqing; Jin, Shaowei; Zhu, Kerong] Anhui Key Lab Informat Mat & Devices, Hefei 230601, Peoples R China	Li, G (reprint author), Anhui Univ, Sch Phys & Mat Sci, Hefei 230601, Peoples R China.	liguang1971@ahu.edu.cn	Yang, Bo/F-1935-2015; Li, Guang/O-7680-2014	Li, Guang/0000-0002-9639-8783	State Key Program for Basic Research of China [2013CB632705]; National Natural Science Foundation of China [11174002]; Science Foundation of Anhui education [KJ2013A030]; '211 Project' of Anhui University	This work was financially supported by the State Key Program for Basic Research of China (No. 2013CB632705), National Natural Science Foundation of China(11174002), Science Foundation of Anhui education (No. KJ2013A030), and by '211 Project' of Anhui University.		41	0	0	13	18	PERGAMON-ELSEVIER SCIENCE LTD	OXFORD	THE BOULEVARD, LANGFORD LANE, KIDLINGTON, OXFORD OX5 1GB, ENGLAND	0013-4686	1873-3859		ELECTROCHIM ACTA	Electrochim. Acta	2016-09-10	2015	176
11174002	J	Ding, ZL; Sun, ZQ; Li, G; Meng, FM; Wu, MZ; Ma, YQ; Chen, XS				Ding, Zongling; Sun, Zhaoqi; Li, Guang; Meng, Fanming; Wu, Mingzai; Ma, Yongqing; Chen, Xiaoshuang			The inelastic electron tunneling spectroscopy of curved finite-sized graphene nanoribbon based molecular devices	RSC ADVANCES	3.84			English	Article							CHARGE-TRANSPORT; JUNCTIONS; DENSITY	The inelastic electron scattering properties of the molecular devices of curved finite-sized graphene nanoribbon (GNR) slices have been studied by combining the density functional theory and Green's function method. Based on the extended molecular models, the inelastic electron tunneling spectroscopy, inelastic quantum conductance and inelastic current have been calculated systematically. The tem…	[Ding, Zongling; Sun, Zhaoqi; Li, Guang; Meng, Fanming; Wu, Mingzai; Ma, Yongqing] Anhui Univ, Sch Phys & Mat Sci, Hefei 230601, Peoples R China; [Ding, Zongling] Anhui Univ, Cooperat Innovat Res Ctr Weak Signal Detecting Ma, Hefei 230601, Peoples R China; [Chen, Xiaoshuang] Chinese Acad Sci, Shanghai Inst Tech Phys, Natl Lab Infrared Phys, Shanghai 230083, Peoples R China	Ding, ZL (reprint author), Anhui Univ, Sch Phys & Mat Sci, Jiu Long Rd 111, Hefei 230601, Peoples R China.	zlding@ahu.edu.cn; xschen@mail.sitp.ac.cn	Li, Guang/O-7680-2014	Li, Guang/0000-0002-9639-8783	National Natural Science Foundation of China [11304001, 51272001, 51472003, 11174002]; National Key Basic Research Program [2013CB632705]; Ph.D. Programs Foundation for the Youth Scholars of Ministry of Education of China [20133401120002]; Foundation of State Key Laboratory for Modification of Chemical Fibers and Polymer Materials Donghua University [LK1217]; Foundation of Co-operative Innovation…	This work was supported in part by the National Natural Science Foundation of China (11304001, 51272001, 51472003 and 11174002), the National Key Basic Research Program (2013CB632705), the Ph.D. Programs Foundation for the Youth Scholars of Ministry of Education of China (20133401120002), the Foundation of State Key Laboratory for Modification of Chemical Fibers and Polymer Materials Donghua Univ…		34	0	0	5	7	ROYAL SOC CHEMISTRY	CAMBRIDGE	THOMAS GRAHAM HOUSE, SCIENCE PARK, MILTON RD, CAMBRIDGE CB4 0WF, CAMBS, ENGLAND	2046-2069			RSC ADV	RSC Adv.		2015	5	66
11174002	J	Zuo, XQ; Yang, X; Zhou, L; Yang, B; Li, G; Tang, HB; Zhang, HJ; Wu, MZ; Ma, YQ; Jin, SW				Zuo, Xue-Qin; Yang, Xiao; Zhou, Lei; Yang, Bo; Li, Guang; Tang, Huai-Bao; Zhang, Hai-Jun; Wu, Ming-Zai; Ma, Yong-Qing; Jin, Shao-Wei			Facile synthesis of Bi2S3-C composite microspheres as low-cost counter electrodes for dye-sensitized solar cells	RSC ADVANCES	3.84			English	Article							LI-STORAGE CAPABILITY; BISMUTH SULFIDE; NANOSTRUCTURES; GRAPHENE; FILMS; TIO2; NANOPARTICLES; NANOFIBERS; NANORODS; GROWTH	Porous bismuth sulfide-carbon (Bi2S3-C) composite microspheres were synthesized via a facile solvothermal route and served as a low-cost counter electrode material for Pt-free dye-sensitized solar cells (DSSCs). The electrochemical performance analysis indicates that the Bi2S3-C electrode has lower charge transfer resistance at the electrolyte/electrode interface, smaller Nernst diffusion impedan…	[Zuo, Xue-Qin; Yang, Xiao; Zhou, Lei; Yang, Bo; Li, Guang; Tang, Huai-Bao; Zhang, Hai-Jun; Wu, Ming-Zai; Ma, Yong-Qing; Jin, Shao-Wei] Anhui Univ, Sch Phys & Mat Sci, Hefei 230601, Peoples R China; [Li, Guang; Wu, Ming-Zai; Ma, Yong-Qing; Jin, Shao-Wei] Anhui Key Lab Informat Mat & Devices, Hefei 230601, Peoples R China	Li, G (reprint author), Anhui Key Lab Informat Mat & Devices, Hefei 230601, Peoples R China.	liguang1971@ahu.edu.cn	Li, Guang/O-7680-2014	Li, Guang/0000-0002-9639-8783	State Key Program for Basic Research of China [2013CB632705]; National Natural Science Foundation of China [11174002]; '211 Project' of Anhui University; Anhui Provincial Education Department for Scientific Research of College and Universities [KJ2013A018]	This work was financially supported by the State Key Program for Basic Research of China (no. 2013CB632705), National Natural Science Foundation of China (11174002), '211 Project' of Anhui University and by Anhui Provincial Education Department for Scientific Research of College and Universities (KJ2013A018).		46	4	4	4	28	ROYAL SOC CHEMISTRY	CAMBRIDGE	THOMAS GRAHAM HOUSE, SCIENCE PARK, MILTON RD, CAMBRIDGE CB4 0WF, CAMBS, ENGLAND	2046-2069			RSC ADV	RSC Adv.		2014	4	101
11174002	J	Ding, ZL; Sun, ZQ; Li, G; Meng, FM; Wu, MZ; Ma, YQ; Chen, XS				Ding, Zongling; Sun, Zhaoqi; Li, Guang; Meng, Fanming; Wu, Mingzai; Ma, Yongqing; Chen, Xiaoshuang			Effect of edge modification on transport properties of finite-sized, graphene nanoribbon-based molecular devices	RSC ADVANCES	3.84			English	Article							CURRENT-VOLTAGE CHARACTERISTICS; DENSITY	The transport mechanisms of several finite-sized, graphene nanoribbon-based junctions have been computationally investigated using density functional theory and Green's functional method. Acceptor-type and donor-type functional groups were introduced, serving as electrode connection and edge modification, respectively. The introduction of acceptor and donor groups improve the electron transmissio…	[Ding, Zongling; Sun, Zhaoqi; Li, Guang; Meng, Fanming; Wu, Mingzai; Ma, Yongqing] Anhui Univ, Sch Phys & Mat Sci, Hefei 230601, Peoples R China; [Chen, Xiaoshuang] Chinese Acad Sci, Shanghai Inst Tech Phys, Natl Lab Infrared Phys, Shanghai 230083, Peoples R China	Ding, ZL (reprint author), Anhui Univ, Sch Phys & Mat Sci, Jiu Long Rd 111, Hefei 230601, Peoples R China.	zlding@ahu.edu.cn; xschen@mail.sitp.ac.cn	Li, Guang/O-7680-2014	Li, Guang/0000-0002-9639-8783	National Natural Science Foundation of China [11304001, 51272001, 51472003, 11174002]; National Key Basic Research Program [2013CB632705]; Ph.D. Programs Foundation for the Youth Scholars of Ministry of Education of China [20133401120002]; Foundation of State Key Laboratory for Modification of Chemical Fibers and Polymer Materials Donghua University [LK1217]; Key project of the Foundation of Anhu…	This work was supported in part by the National Natural Science Foundation of China (11304001, 51272001, 51472003 and 11174002), the National Key Basic Research Program (2013CB632705), the Ph.D. Programs Foundation for the Youth Scholars of Ministry of Education of China (20133401120002), the Foundation of State Key Laboratory for Modification of Chemical Fibers and Polymer Materials Donghua Univ…		32	0	0	1	14	ROYAL SOC CHEMISTRY	CAMBRIDGE	THOMAS GRAHAM HOUSE, SCIENCE PARK, MILTON RD, CAMBRIDGE CB4 0WF, CAMBS, ENGLAND	2046-2069			RSC ADV	RSC Adv.		2014	4	94
11174002	J	Dai, P; Xu, ZM; Yu, XX; Wang, YX; Zhang, LL; Li, G; Sun, ZQ; Liu, XS; Wu, MZ				Dai, Peng; Xu, Zouming; Yu, Xinxin; Wang, Yuxia; Zhang, Lili; Li, Guang; Sun, Zhaoqi; Liu, Xiansong; Wu, Mingzai			Mesoporous hollow Zn2SiO4:Mn2+ nanospheres: The study of photoluminescence and adsorption properties	MATERIALS RESEARCH BULLETIN	2.288			English	Article						Nanostructures; Chemical synthesis; Electron microscopy; Optical properties	FLAME SPRAY-PYROLYSIS; YAG-CE PHOSPHOR; LUMINESCENCE PROPERTIES; SILICA NANOPARTICLES; DRUG-DELIVERY; THIN-FILMS; ZN2SIO4-MN2+; MICROSPHERES; FABRICATION; COMPOSITE	Mesoporous hollow Zn2SiO4:Mn2+ nanospheres were prepared via the layer-by-layer technique using CTAB as surfactant. The structures/microstructures and morphologies of the as-synthesized phosphors were characterized by X-ray diffraction, scanning electron microscope, transmission electron microscope and N-2 adsorption-desorption porosimetry. The adsorption capacity to remove toxic metal ions in wa…	[Dai, Peng; Yu, Xinxin; Zhang, Lili; Li, Guang; Sun, Zhaoqi; Wu, Mingzai] Anhui Univ, Sch Phys & Mat Sci, Key Lab Informat Mat & Device, Hefei 230039, Peoples R China; [Xu, Zouming; Wang, Yuxia] Univ Sci & Technol China, Dept Mat Sci & Engn, Hefei 230026, Peoples R China; [Liu, Xiansong; Wu, Mingzai] Engn Technol Res Ctr Magnet Mat, Hefei 230039, Peoples R China	Wu, MZ (reprint author), Anhui Univ, Sch Phys & Mat Sci, Key Lab Informat Mat & Device, Hefei 230039, Peoples R China.	mingzaiwu@gmail.com	Li, Guang/O-7680-2014	Li, Guang/0000-0002-9639-8783	211 project of Anhui University; National Natural Science Foundation of China [11374013, 11404001, 61290301, 11174002, 51472003]; Higher Educational Natural Science Foundation of Anhui Province [KJ2012A007]; Young Backbone Teachers Foundation of Anhui University of China [12333010269]	This work was financed by the 211 project of Anhui University, National Natural Science Foundation of China (11374013,11404001, 61290301, 11174002, 51472003), Higher Educational Natural Science Foundation of Anhui Province (KJ2012A007) and Young Backbone Teachers Foundation of Anhui University of China (12333010269).		43	1	1	24	50	PERGAMON-ELSEVIER SCIENCE LTD	OXFORD	THE BOULEVARD, LANGFORD LANE, KIDLINGTON, OXFORD OX5 1GB, ENGLAND	0025-5408	1873-4227		MATER RES BULL	Mater. Res. Bull.	JAN	2015	61
11174002	J	Dai, P; Zhang, LL; Zhang, GT; Li, G; Sun, ZQ; Liu, XS; Wu, MZ				Dai, Peng; Zhang, Lili; Zhang, Gongtuo; Li, Guang; Sun, Zhaoqi; Liu, Xiansong; Wu, Mingzai			Characterization and photocatalytic activity of (ZnO-CuO)/SBA-15 nanocomposites synthesized by two-solvent method	MATERIALS RESEARCH BULLETIN	2.288			English	Article						Composites; Chemical synthesis; Photoelectron spectroscopy; Catalytic properties	MESOPOROUS SILICA; FACILE SYNTHESIS; ZNO; EFFICIENT; NANOPARTICLES; FABRICATION; COPOLYMER; TRIBLOCK; SURFACE	Two-solvent method was employed to prepare ZnO-CuO nanoparticles embedded in mesoporous silica SBA-15 ((ZnO-CuO)/SBA-15). The as-obtained (ZnO-CuO)/SBA-15 nanocomposites were characterized by X-ray diffraction, transmission electron microscope, X-ray photoelectron spectroscopy, N-2 adsorption porosimetry, and diffusive reflective UV-vis spectroscopy. The photocatalytic activity of (ZnO-CuO)/SBA-1…	[Dai, Peng; Zhang, Lili; Zhang, Gongtuo; Li, Guang; Sun, Zhaoqi; Wu, Mingzai] Anhui Univ, Sch Phys & Mat Sci, Key Lab Informat Mat & Device, Hefei 230039, Peoples R China; [Liu, Xiansong; Wu, Mingzai] Engn Technol Res Ctr Magnet Mat, Hefei 230039, Peoples R China	Wu, MZ (reprint author), Anhui Univ, Sch Phys & Mat Sci, Key Lab Informat Mat & Device, Hefei 230039, Peoples R China.	mingzaiwu@gmail.com	Li, Guang/O-7680-2014	Li, Guang/0000-0002-9639-8783	211 Project of Anhui University; National Natural Science Foundation of China [11374013, 61290301, 11174002, 51272001, 51272003]; Higher Educational Natural Science Foundation of Anhui Province [KJ2012A007]; Young Backbone Teachers Foundation of Anhui University of China [12333010269]	This work was financed by the 211 Project of Anhui University, National Natural Science Foundation of China (11374013, 61290301, 11174002, 51272001, 51272003), Higher Educational Natural Science Foundation of Anhui Province (KJ2012A007) and Young Backbone Teachers Foundation of Anhui University of China (12333010269).		33	1	1	11	35	PERGAMON-ELSEVIER SCIENCE LTD	OXFORD	THE BOULEVARD, LANGFORD LANE, KIDLINGTON, OXFORD OX5 1GB, ENGLAND	0025-5408	1873-4227		MATER RES BULL	Mater. Res. Bull.	AUG	2014	56
11174002	J	Li, Y; Wu, WJ; Wu, MZ; Dai, P; Zhang, LL; Sun, ZQ; Li, G; Liu, XS; Chen, XS; Zheng, XW				Li, Yang; Wu, Wenjian; Wu, Mingzai; Dai, Peng; Zhang, Lili; Sun, Zhaoqi; Li, Guang; Liu, Xiansong; Chen, Xiaoshuang; Zheng, Xiuwen			TiO2 nanobelts photocatalysts decorated with Bi2WO6 nanocrystals: Preparation and enhanced photocatalytic activity	MATERIALS RESEARCH BULLETIN	2.288			English	Article						Photocatalytic; TiO2 nanobelts; Bi2WO6 nanocrystal	VISIBLE-LIGHT; NANOTUBES; PHOTODEGRADATION; DEGRADATION; IRRADIATION; PERFORMANCE; FILMS; DYE	In this paper, the controllable preparation of one-dimensional TiO2 nanobelts decorated with Bi2WO6 nanocrystals based on Ti foils was reported using two-step hydrothermal treatment method. X-ray photoelectron spectroscopy measurement results exhibited the binding energy changes of Ti and O elements, implying the strong adhesion of Bi2WO6 nanocrystals onto the surface of TiO2 nanobelts. The ultra…	[Li, Yang; Wu, Wenjian; Wu, Mingzai; Dai, Peng; Zhang, Lili; Sun, Zhaoqi; Li, Guang; Liu, Xiansong] Anhui Univ, Sch Phys & Mat Sci, Hefei 230039, Peoples R China; [Li, Yang] Anhui Univ Sci & Technol, Sch Sci, Huainan 232001, Peoples R China; [Chen, Xiaoshuang] Chinese Acad Sci, Shanghai Inst Tech Phys, Shanghai 200083, Peoples R China; [Zheng, Xiuwen] Linyi Univ, Sch Chem & Chem Engn, Linyi 27600…	Wu, MZ (reprint author), Anhui Univ, Sch Phys & Mat Sci, Hefei 230039, Peoples R China.	mingzaiwu@gmail.com	Li, Guang/O-7680-2014	Li, Guang/0000-0002-9639-8783	211 project of Anhui University; National Natural Science Foundation of China [11374013, 61290301, 51072001, 11174002, 21101087, 51272003]; Research Fund for the Doctoral Program of Higher Education of China [20133401110002]; Higher Educational Natural Science Foundation of Anhui Province [KJ2012A007]	This work was financed by the 211 project of Anhui University, National Natural Science Foundation of China (11374013, 61290301, 51072001, 11174002, 21101087, 51272003), Research Fund for the Doctoral Program of Higher Education of China (20133401110002), Higher Educational Natural Science Foundation of Anhui Province (KJ2012A007).		33	8	9	12	69	PERGAMON-ELSEVIER SCIENCE LTD	OXFORD	THE BOULEVARD, LANGFORD LANE, KIDLINGTON, OXFORD OX5 1GB, ENGLAND	0025-5408	1873-4227		MATER RES BULL	Mater. Res. Bull.	JUL	2014	55
11174002	J	Cheng, XH; Xu, HF; Wang, ZZ; Zhu, KR; Li, G; Jin, SW				Cheng, X. H.; Xu, H. F.; Wang, Z. Z.; Zhu, K. R.; Li, G.; Jin, Shaowei			Synthesis, characterization and formation mechanism of metastable phase VO2(A) nanorods	MATERIALS RESEARCH BULLETIN	2.288			English	Article						Nanostructures; Oxides; Chemical synthesis; Electron microscopy; X-ray diffraction	VANADIUM-OXIDE AEROGELS; CRYSTAL-STRUCTURES; TRANSITION; DIOXIDE; NANOSTRUCTURES; NANOBELTS; POLYMORPH; BEHAVIOR	Pure phase VO2(A) nanorods were synthesized via the reduction of V2O5 by oxalic acid during the hydrothermal treatment. Two sets of samples were prepared by varying both system temperature and reaction time under a filling ratio of 0.40 for observing the formation and evolution of VO2(A) nanorods. Structures were characterized by X-ray diffraction, scanning and transmission electron microscopies,…	[Cheng, X. H.; Xu, H. F.; Wang, Z. Z.; Zhu, K. R.; Li, G.; Jin, Shaowei] Anhui Univ, Sch Phys & Mat Sci, Hefei 230039, Peoples R China; [Jin, Shaowei] Anhui Key Lab Informat Mat & Devices, Hefei 230039, Peoples R China	Jin, SW (reprint author), Anhui Univ, Sch Phys & Mat Sci, Hefei 230039, Peoples R China.	jinsw@mail.ustc.edu.cn			National Natural Science Foundation of China [11174001, 11174002]; Anhui University	This work was financially supported by National Natural Science Foundation of China (11174001 and 11174002) and by '211 Project' of Anhui University.		28	3	4	6	73	PERGAMON-ELSEVIER SCIENCE LTD	OXFORD	THE BOULEVARD, LANGFORD LANE, KIDLINGTON, OXFORD OX5 1GB, ENGLAND	0025-5408			MATER RES BULL	Mater. Res. Bull.	SEP	2013	48	9
11174002	J	Shi, W; He, H; Zhang, X; Feng, AL; Li, G				Shi, W.; He, H.; Zhang, X.; Feng, A. L.; Li, G.			Structure and photoluminescence properties of nanocrystal Eu3+-doped gadolinium tungsten red emitting phosphors excited by blue light	MATERIALS RESEARCH BULLETIN	2.288			English	Article							LUMINESCENCE PROPERTIES; WHITE LEDS; FABRICATION; GD	A co-precipitation reaction was used to prepare nanocrystal Gd6WO12:Eu3+ and Gd2WO6:Eu3+ red emitting phosphor powders with different Eu3+ doping levels. It is found that under the same preparation conditions, different doping level leads to different crystal structures; Gd6WO12-like with a tetragonal lattice structure tends to be synthesized at low doping level (10-40 mol%) yet Gd2WO6-like with …	[Shi, W.; He, H.; Zhang, X.; Feng, A. L.; Li, G.] Anhui Univ, Sch Phys & Mat Sci, Hefei 230039, Peoples R China; [Li, G.] Anhui Key Lab Informat Mat & Devices, Hefei 230039, Peoples R China	Li, G (reprint author), Anhui Univ, Sch Phys & Mat Sci, Hefei 230039, Peoples R China.	liguang1971@ahu.edu.cn	Li, Guang/O-7680-2014	Li, Guang/0000-0002-9639-8783	National Natural Science Foundation of China [11174002]; '211 Project' of Anhui University	This work was financially supported by National Natural Science Foundation of China (11174002) and by '211 Project' of Anhui University.		21	1	2	0	19	PERGAMON-ELSEVIER SCIENCE LTD	OXFORD	THE BOULEVARD, LANGFORD LANE, KIDLINGTON, OXFORD OX5 1GB, ENGLAND	0025-5408	1873-4227		MATER RES BULL	Mater. Res. Bull.	NOV	2012	47	11
11174002	J	Yang, X; Zhou, L; Feng, A; Tang, HB; Zhang, HJ; Ding, ZL; Ma, YQ; Wu, MZ; Jin, SW; Li, G				Yang, Xiao; Zhou, Lei; Feng, Ali; Tang, Huaibao; Zhang, Haijun; Ding, Zongling; Ma, Yongqing; Wu, Mingzai; Jin, Shaowei; Li, Guang			Synthesis of nickel sulfides of different phases for counter electrodes in dye-sensitized solar cells by a solvothermal method with different solvents	JOURNAL OF MATERIALS RESEARCH	1.647			English	Article						nickel sulfide; dye-sensitized solar cells; solvothermal method; counter electrode	METAL-NONMETAL TRANSITION; LOW-COST; NIS; EFFICIENCY; GROWTH; NANOPARTICLES; NANOCRYSTALS; CONVERSION; GRAPHENE; NANORODS	Two phases of nickel sulfide (alpha-NiS and beta-NiS) nanoarchitectures were successfully and controllably synthesized by a facile solvothermal method with two different solvents of alcohol and water, respectively. The products were characterized by x-ray diffraction, scanning electron microscopy, transmission electron microscopy, and UV-vis diffuse reflectance spectrophotometer. The sphere-like …	[Yang, Xiao; Zhou, Lei; Feng, Ali; Tang, Huaibao; Zhang, Haijun; Ding, Zongling; Ma, Yongqing; Wu, Mingzai; Jin, Shaowei] Anhui Univ, Sch Phys & Mat Sci, Hefei 230601, Peoples R China; [Li, Guang] Anhui Key Lab Informat Mat & Devices, Hefei 230601, Peoples R China	Li, G (reprint author), Anhui Key Lab Informat Mat & Devices, Hefei 230601, Peoples R China.	liguang1971@ahu.edu.cn	Li, Guang/O-7680-2014	Li, Guang/0000-0002-9639-8783	National Natural Science Foundation of China [11174002]; '211 Project' of Anhui University	This work was financially supported by National Natural Science Foundation of China (11174002) and by '211 Project' of Anhui University.		32	6	6	4	45	CAMBRIDGE UNIV PRESS	NEW YORK	32 AVENUE OF THE AMERICAS, NEW YORK, NY 10013-2473 USA	0884-2914	2044-5326		J MATER RES	J. Mater. Res.	2016-04-28	2014	29	8
11174002	J	Zhong, YF; Qin, TZ; Yang, B; Zuo, XQ; Li, G; Wu, MZ; Ma, YQ; Jin, SW; Zhu, KR				Zhong, Yongfeng; Qin, Tianze; Yang, Bo; Zuo, Xueqin; Li, Guang; Wu, Mingzai; Ma, Yongqing; Jin, Shaowei; Zhu, Kerong			A novel counter electrode material of La0.5Sr0.5CoO3 for dye-sensitized solar cells	FUNCTIONAL MATERIALS LETTERS	1.606			English	Article						Dye-sensitized solar cells; electrical properties; sol-gel	PERFORMANCE; CATALYSTS; NANOWIRES; OXIDES; FILMS	In this work, La0.5Sr0.5CoO3 (LSCO) perovskite oxide with perfect crystallinity was successfully synthesized via a sol-gel method and then used as counter electrodes (CEs) for dye-sensitized solar cells (DSSCs). The DSSCs with LSCO CEs exhibited excellent electrocatalytic activity for the triiodide reduction and yielded a power conversion efficiency of 7.17%, which is greater than that of the Pt …	[Zhong, Yongfeng; Qin, Tianze; Yang, Bo; Zuo, Xueqin; Li, Guang; Wu, Mingzai; Ma, Yongqing; Jin, Shaowei; Zhu, Kerong] Anhui Univ, Sch Phys & Mat Sci, Hefei 230601, Peoples R China; [Li, Guang; Wu, Mingzai; Ma, Yongqing; Jin, Shaowei; Zhu, Kerong] Anhui Key Lab Informat Mat & Devices, Hefei 230601, Peoples R China	Li, G (reprint author), Anhui Univ, Sch Phys & Mat Sci, Hefei 230601, Peoples R China.; Li, G (reprint author), Anhui Key Lab Informat Mat & Devices, Hefei 230601, Peoples R China.	Liguang1971@ahu.edu.cn			State Key Program for Basic Research of China [2013CB632705]; National Natural Science Foundation of China [11174002]; Science Foundation of Anhui Education [KJ2013A030]; '211 Project' of Anhui University	This work was financially supported by the State Key Program for Basic Research of China (Grant No. 2013CB632705), National Natural Science Foundation of China (Grant No. 11174002), Science Foundation of Anhui Education (Grant No. KJ2013A030), and by '211 Project' of Anhui University.		31	0	0	5	5	WORLD SCIENTIFIC PUBL CO PTE LTD	SINGAPORE	5 TOH TUCK LINK, SINGAPORE 596224, SINGAPORE	1793-6047	1793-7213		FUNCT MATER LETT	Funct. Mater. Lett.	FEB	2016	9	1
11174002	J	Zhou, L; Luo, J; Yang, X; Yang, B; Zuo, XQ; Tang, HB; Zhang, HJ; Li, G				Zhou, Lei; Luo, Juan; Yang, Xiao; Yang, Bo; Zuo, Xueqin; Tang, Huaibao; Zhang, Haijun; Li, Guang			Graphene-wrapped CuInS2 composites for efficient dye-sensitized solar cells	FUNCTIONAL MATERIALS LETTERS	1.606			English	Article						Graphene; composites; dye-sensitized solar cell	COUNTER ELECTRODE; OXIDE; PERFORMANCE	Graphene-wrapped CuInS2 composites were synthesized via a facile hydrothermal approach. The as-synthesized products were characterized by scanning electron microscope and transmission electron microscopy and the reduction of GO were confirmed by Raman spectroscopy. Graphene-wrapped CuInS2 composites exhibit excellent electrocatalytic activity for the triiodide reduction due to the improved conduc…	[Zhou, Lei; Luo, Juan; Yang, Xiao; Yang, Bo; Zuo, Xueqin; Tang, Huaibao; Zhang, Haijun; Li, Guang] Anhui Univ, Sch Phys & Mat Sci, Hefei 230601, Peoples R China; [Li, Guang] Anhui Key Lab Informat Mat & Devices, Hefei 230601, Peoples R China	Li, G (reprint author), Anhui Univ, Sch Phys & Mat Sci, Hefei 230601, Peoples R China.	Liguang1971@ahu.edu.cn	Li, Guang/O-7680-2014	Li, Guang/0000-0002-9639-8783	State Key Program for Basic Research of China [2013CB632705]; National Natural Science Foundation of China [11174002]; "211 Project" of Anhui University	This work was financially supported by the State Key Program for Basic Research of China (No. 2013CB632705), National Natural Science Foundation of China (11174002) and by "211 Project" of Anhui University.		16	0	0	5	25	WORLD SCIENTIFIC PUBL CO PTE LTD	SINGAPORE	5 TOH TUCK LINK, SINGAPORE 596224, SINGAPORE	1793-6047	1793-7213		FUNCT MATER LETT	Funct. Mater. Lett.	FEB	2015	8	1
11174002	J	Zhou, L; Yang, X; Feng, AL; Tang, HB; Ding, ZL; Ma, YQ; Wu, MZ; Jin, SW; Li, G				Zhou, L.; Yang, X.; Feng, A. L.; Tang, H. B.; Ding, Z. L.; Ma, Y. Q.; Wu, M. Z.; Jin, S. W.; Li, G.			One-Step Solvothermal Synthesis Flower-like CuInS2 and Application in Dye-Sensitized Solar Cells as Counter Electrode	ASIAN JOURNAL OF CHEMISTRY	0.355			English	Article						CuInS2; Solvothermal; Counter electrode; Dye-sensitized solar cells	ORDER-DISORDER TRANSITION; THIN-FILMS; LOW-COST; MICROSPHERES; SEMICONDUCTORS; TEMPERATURE; NANOWIRES; ROUTE	Chalcopyrite flower-like CuInS2 were successfully synthesized by a one-step solvothermal method and has been applied as a counter electrode for efficient dye-sensitized solar cells. The as-synthesized flower-like CuInS2 were composed of nanoplates. The prepared CuInS2 powders occupy energy band gaps of 1.38 eV, which is considerably approaching to ideal band gap for optimum solar energy conversio…	[Zhou, L.; Yang, X.; Feng, A. L.; Tang, H. B.; Ding, Z. L.; Ma, Y. Q.; Wu, M. Z.; Jin, S. W.; Li, G.] Anhui Univ, Sch Phys & Mat Sci, Hefei 230601, Peoples R China; [Li, G.] Anhui Key Lab Informat Mat & Devices, Hefei 230601, Peoples R China	Li, G (reprint author), Anhui Univ, Sch Phys & Mat Sci, Hefei 230601, Peoples R China.	liguang1971@ahu.edu.cn	Li, Guang/O-7680-2014	Li, Guang/0000-0002-9639-8783	National Natural Science Foundation of China [11174002]; '211 Project' of Anhui University	This work was financially supported by National Natural Science Foundation of China (11174002) and by '211 Project' of Anhui University.		28	0	0	0	2	ASIAN JOURNAL OF CHEMISTRY	SAHIBABAD	11/100 RAJENDRA NAGAR, SECTOR 3,, SAHIBABAD 201 005, GHAZIABAD, INDIA	0970-7077	0975-427X		ASIAN J CHEM	Asian J. Chem.	MAR	2014	26	5	A
11174003	J	Lou, P				Lou, Ping			A New Kind of Edge-Modified Spin Semiconductor in Graphene Nanoribbons	JOURNAL OF PHYSICAL CHEMISTRY C	4.772			English	Article							WALLED CARBON NANOTUBE; HALF-METALLICITY; STATE; TRANSISTORS; MECHANISM; DEFECTS; PROGRAM; SENSORS; GULP	Despite their rich electronic and magnetic properties, the freestanding or suspending zigzag edge graphene nanoribbons with n chains (n-ZGRNs) can be twisted quite easily and buckle, which makes it difficult for nanoelectronics as well as spintronics applications. Using first principles density functional theory (DFT) calculations as well as classical molecular dynamic (MD) simulations, we propos…	Anhui Univ, Dept Phys, Hefei 230039, Anhui, Peoples R China	Lou, P (reprint author), Anhui Univ, Dept Phys, Hefei 230039, Anhui, Peoples R China.	loup@ahu.edu.cn			National Natural Science Foundation of China [11174003]; 211 Project of Anhui University	This work was supported by the National Natural Science Foundation of China (grant no. 11174003) and the 211 Project of Anhui University.		59	5	5	6	62	AMER CHEMICAL SOC	WASHINGTON	1155 16TH ST, NW, WASHINGTON, DC 20036 USA	1932-7447			J PHYS CHEM C	J. Phys. Chem. C	2016-02-27	2014	118	8
11174003	J	Lou, P				Lou, Ping			Effects of edge hydrogenation in zigzag silicon carbide nanoribbons: stability, electronic and magnetic properties, as well as spin transport property	JOURNAL OF MATERIALS CHEMISTRY C	4.696			English	Article							GRAPHENE NANORIBBONS; CARBON NANORIBBONS; NANOTUBES; 1ST-PRINCIPLES; BEHAVIOR; CO	Based on density functional theory and nonequilibrium Green's function method, we systematically investigated the hydrogenated effects on the stability, electronic and magnetic properties, as well as electronic spin transport property of an N chains zigzag silicon carbide nanoribbon (N-ZSiC NR). Our calculated results indicate that by controlling the hydrogen content of the environment, one can g…	Anhui Univ, Dept Phys, Hefei 230039, Anhui, Peoples R China	Lou, P (reprint author), Anhui Univ, Dept Phys, Hefei 230039, Anhui, Peoples R China.	loup@ahu.edu.cn			National Natural Science Foundation of China [11174003]; 211 Project of Anhui University	This work was supported by the National Natural Science Foundation of China (grant no. 11174003) and the 211 Project of Anhui University.		53	19	20	4	48	ROYAL SOC CHEMISTRY	CAMBRIDGE	THOMAS GRAHAM HOUSE, SCIENCE PARK, MILTON RD, CAMBRIDGE CB4 0WF, CAMBS, ENGLAND	2050-7526			J MATER CHEM C	J. Mater. Chem. C		2013	1	17
11174003	J	Lou, P				Lou, Ping			Metal-free ferromagnetic metal and intrinsic spin semiconductor: two different kinds of SWCNT functionalized BN nanoribbons	PHYSICAL CHEMISTRY CHEMICAL PHYSICS	4.493			English	Article							BORON-NITRIDE NANORIBBONS; WALLED CARBON NANOTUBE; ZIGZAG GRAPHENE NANORIBBONS; ELECTRONIC-PROPERTIES; MAGNETIC-PROPERTIES; HALF-METALLICITY; BAND-GAP; TRANSPORT-PROPERTIES; HYDROGEN STORAGE; CHIRAL INDEXES	Two different kinds of SWCNT functionalized zigzag edge BN nanoribbons with n chains (n-ZBNNRs), namely, (a) B-edge functionalized by (m,m) SWCNT and N-edge modified with H (nZBNNR-B-(m,m) SWCNTs); and (b) the B-edge modified with H and the N-edge functionalized by (m,m) SWCNT (nZBNNR-N( m,m) SWCNTs), have been predicted. Amazingly, we find that unlike the semiconducting and nonmagnetic H-modifie…	Anhui Univ, Dept Phys, Hefei 230039, Anhui, Peoples R China	Lou, P (reprint author), Anhui Univ, Dept Phys, Hefei 230039, Anhui, Peoples R China.	loup@ahu.edu.cn			National Natural Science Foundation of China [11174003]; 211 Project of Anhui University	This work was supported by the National Natural Science Foundation of China (grant no. 11174003) and the 211 Project of Anhui University.		93	3	3	11	23	ROYAL SOC CHEMISTRY	CAMBRIDGE	THOMAS GRAHAM HOUSE, SCIENCE PARK, MILTON RD, CAMBRIDGE CB4 0WF, CAMBS, ENGLAND	1463-9076	1463-9084		PHYS CHEM CHEM PHYS	Phys. Chem. Chem. Phys.		2015	17	12
11174003	J	Lou, P				Lou, Ping			Semiconductor with intrinsic spin: a hybrid structure of zigzag edge graphene nanoribbon/single-walled carbon nanotube	PHYSICA STATUS SOLIDI-RAPID RESEARCH LETTERS	2.142			English	Article						spin; semiconductor; hybrid structures; graphene nanoribbons; carbon nanotubes	HYDROGEN STORAGE; FIELD; MECHANISM; DEFECTS; SENSORS; STATE	A hybrid structure of n -ZGRN/(m,m)SWCNT, namely n -ZGNR-(m,m)SWCNT, is predicted. It is found that the n -ZGNR-(m,m)SWCNT is a ferromagnetic semiconductor with intrinsic spin in which the manipulation of spin-polarized currents can be achieved just simply by applying a gate voltage. Moreover, compared to n -ZGNR, the n- ZGNR-(m,m)SWCNT possesses enhanced local magnetic moment. Semiconductors wit…	Anhui Univ, Dept Phys, Hefei 230039, Anhui, Peoples R China	Lou, P (reprint author), Anhui Univ, Dept Phys, Hefei 230039, Anhui, Peoples R China.	loup@ahu.edu.cn			National Natural Science Foundation of China [11174003]; 211 Project of Anhui University	This work was supported by the National Natural Science Foundation of China (grant No. 11174003) and the 211 Project of Anhui University.		39	4	4	3	17	WILEY-V C H VERLAG GMBH	WEINHEIM	BOSCHSTRASSE 12, D-69469 WEINHEIM, GERMANY	1862-6254	1862-6270		PHYS STATUS SOLIDI-R	Phys. Status Solidi-Rapid Res. Lett.	FEB	2014	8	2
11174003	J	Wang, ZY				Wang, Zhang-yin			Highly efficient remote preparation of an arbitrary three-qubit state via a four-qubit cluster state and an EPR state	QUANTUM INFORMATION PROCESSING	1.923			English	Article						Remote state preparation; General three-qubit state; Cluster state; Orthogonal complete measurement bases; Success probability; Classical communication cost	2-PARTICLE ENTANGLED STATE; ZEILINGER CLASS STATE; GHZ-CLASS STATE; 2-QUBIT STATE; QUANTUM STATE; TELEPORTATION; PARTICLES	An efficient protocol for remotely preparing an arbitrary three-qubit state is devised with a four-qubit cluster state and an Einstein-Podolsky-Rosen state as the shared quantum resource. Using an appropriate set of eight-qubit mutually orthogonal measurement basis, the remote three-qubit preparation is successfully completed with the probability of in general case. Then to achieve our concerns o…	Anhui Univ, Key Lab Optoelect Informat Acquisit & Manipulat, Minist Educ China, Sch Phys & Mat Sci, Hefei 230039, Peoples R China	Wang, ZY (reprint author), Anhui Univ, Key Lab Optoelect Informat Acquisit & Manipulat, Minist Educ China, Sch Phys & Mat Sci, Hefei 230039, Peoples R China.	ahuzywang@yahoo.com.cn			National Natural Science Foundation of China [11174003]; 211 Project of Anhui University [2009QN028B]	This work is supported by the National Natural Science Foundation of China under Grant No. 11174003 and the 211 Project of Anhui University (no. 2009QN028B).		64	2	2	0	18	SPRINGER	NEW YORK	233 SPRING ST, NEW YORK, NY 10013 USA	1570-0755	1573-1332		QUANTUM INF PROCESS	Quantum Inf. Process.	FEB	2013	12	2
11174003	J	Wang, ZY				Wang, Zhang-yin			Classical communication cost and probabilistic remote two-qubit state preparation via POVM and W-type states	QUANTUM INFORMATION PROCESSING	1.923			English	Article						Remote state preparation; W-type state; Positive operator-valued measure; Unitary operation; Success probability; Classical communication cost	2-PARTICLE ENTANGLED STATE; OPERATOR-VALUED MEASURE; GHZ-CLASS STATE; 3-QUBIT STATES; QUANTUM STATE; TELEPORTATION; ENSEMBLES; SCHEME; PAIRS	I present a new scheme for probabilistic remote preparation of a general two-qubit state by using two W-type states as the shared quantum channel and a proper POVM instead of the usual positive measurement. Also I explore the scheme's applications to five special ensembles of two-qubit states. The success probability and the classical communication cost in different cases are calculated minutely,…	Anhui Univ, Sch Phys & Mat Sci, Minist Educ China, Key Lab Optoelect Informat Acquisit & Manipulat, Hefei 230039, Peoples R China	Wang, ZY (reprint author), Anhui Univ, Sch Phys & Mat Sci, Minist Educ China, Key Lab Optoelect Informat Acquisit & Manipulat, Hefei 230039, Peoples R China.	zywang@ahu.edu.cn			National Natural Science Foundation of China [11174003]; 211 Project of Anhui University [2009QN028B]	The author would like to thank the anonymous referee for his very useful and detailed suggestions. This work is supported by the National Natural Science Foundation of China under Grant No. 11174003 and the 211 Project of Anhui University (No. 2009QN028B).		68	5	8	0	10	SPRINGER	NEW YORK	233 SPRING ST, NEW YORK, NY 10013 USA	1570-0755	1573-1332		QUANTUM INF PROCESS	Quantum Inf. Process.	DEC	2012	11	6
11174003	J	Lou, P				Lou, Ping			Short-range exact exchange effects inultra-narrow zigzag silicon carbide nanoribbons	PHYSICA STATUS SOLIDI B-BASIC SOLID STATE PHYSICS	1.469			English	Article						first-principles calculations; nanoribbons; screened hybrid functionals; SiC	BORON-NITRIDE NANORIBBONS; DENSITY-FUNCTIONAL THEORY; PLANE-WAVE CALCULATIONS; GRAPHENE NANORIBBONS; CARBON NANORIBBONS; ELECTRONIC-PROPERTIES; HARTREE-FOCK; NANOTUBES; 1ST-PRINCIPLES; HYDROGENATION	The hydrogen-passivated N chains zigzag silicon carbide nanoribbons (N-ZSiC NRs) are indexed by its width N (the number of zigzag Si-C chains across the nanoribbon). Using density-functional theory (DFT) with the Heyd-Scuseria-Ernzerh screened hybrid functional (HSE06) and the Perdew-Burke-Ernzerhof functional (PBE), we investigate the edge energy and electronic and magnetic properties of the ult…	Anhui Univ, Dept Phys, Hefei 230039, Anhui, Peoples R China	Lou, P (reprint author), Anhui Univ, Dept Phys, Hefei 230039, Anhui, Peoples R China.	loup@ahu.edu.cn			National Natural Science Foundation of China [11174003]; 211 Project of Anhui University	This work was supported by the National Natural Science Foundation of China (grant no. 11174003) and the 211 Project of Anhui University.		82	4	4	2	24	WILEY-V C H VERLAG GMBH	WEINHEIM	POSTFACH 101161, 69451 WEINHEIM, GERMANY	0370-1972	1521-3951		PHYS STATUS SOLIDI B	Phys. Status Solidi B-Basic Solid State Phys.	FEB	2014	251	2
11174003	J	Lou, P				Lou, Ping			Nonmagnetic impurity chemistry substitution effects in zigzag silicon carbide nanoribbons	PHYSICA STATUS SOLIDI B-BASIC SOLID STATE PHYSICS	1.469			English	Article						chemical substitution; first-principles calculations; impurities; nanoribbons; SiC	GRAPHENE NANORIBBONS; CARBON NANORIBBONS; ELECTRONIC-PROPERTIES; NANOTUBES; BORON	Using first-principles calculations based on density functional theory (DFT) and nonequilibrium Green's function method, we systematically investigated the electronic and magnetic structures, local structural distortion, and electronic spin transport property of a zigzag silicon carbide nanoribbon (ZSiC NR) containing one isolated nonmagnetic impurity [boron (B) or nitrogen (N)] at the inequivale…	Anhui Univ, Dept Phys, Hefei 230039, Anhui, Peoples R China	Lou, P (reprint author), Anhui Univ, Dept Phys, Hefei 230039, Anhui, Peoples R China.	loup@ahu.edu.cn			National Natural Science Foundation of China [11174003]; 211 Project of Anhui University	This work was supported by the National Natural Science Foundation of China (grant no. 11174003) and the 211 Project of Anhui University.		49	10	10	2	19	WILEY-V C H VERLAG GMBH	WEINHEIM	BOSCHSTRASSE 12, D-69469 WEINHEIM, GERMANY	0370-1972	1521-3951		PHYS STATUS SOLIDI B	Phys. Status Solidi B-Basic Solid State Phys.	JUL	2013	250	7
11174003	J	Lou, P				Lou, Ping			Boron and nitrogen substitutional impurities inducing magnetic and half-metallic behavior in zigzag silicon carbon nanoribbons	PHYSICA STATUS SOLIDI B-BASIC SOLID STATE PHYSICS	1.469			English	Article						B and N impurities; first-principles calculations; nanoribbons; SiC	CARBIDE NANOTUBES; ELECTRONIC-PROPERTIES; GRAPHENE NANORIBBONS	Zigzag silicon carbon nanoribbons (ZSiC NRs) containing one substitutional nitrogen (N) or boron (B) atom in each super cell that includes four units are investigated by first-principles calculations. It is found that the system where one of the edge Si atoms was substituted by a B atom presents ferromagnetic half-metallic behavior, while the system where one of the edge C atoms was substituted b…	Anhui Univ, Dept Phys, Hefei 230039, Peoples R China	Lou, P (reprint author), Anhui Univ, Dept Phys, Hefei 230039, Peoples R China.	loup@ahu.edu.cn			National Natural Science Foundation of China [11174003]; Anhui University	This work was supported by the National Natural Science Foundation of China (grant no. 11174003) and the 211 Project of Anhui University.		40	13	13	1	15	WILEY-V C H VERLAG GMBH	WEINHEIM	PO BOX 10 11 61, D-69451 WEINHEIM, GERMANY	0370-1972			PHYS STATUS SOLIDI B	Phys. Status Solidi B-Basic Solid State Phys.	JAN	2012	249	1
11174003	J	Lou, P; Lee, JY				Lou, Ping; Lee, Jin Yong			Unusual Non-magnetic Metallic State in Narrow Silicon Carbon Nanoribbons by Electron or Hole Doping	BULLETIN OF THE KOREAN CHEMICAL SOCIETY	0.797			English	Article						Magnetic; Silicon carbon nanoribbon; Electron doping; Hole doping; Band structure	ZIGZAG GRAPHENE NANORIBBONS; BAND-STRUCTURES; PHASE-CONTROL; SPINTRONICS; DEVICE; EDGES; GAPS	We investigated the width (N) dependence on the magnetization of N-ZSiC NR with electron and hole doping on the basis of systematic DFT calculations. The critical values of the upper and down critical concentration to give the maximum and zero magnetic moment at edge Si/C atoms by electron/hole doping (x(up,e), x(down,e), x(up,h), and x(down,h)) depend on the width of N-ZSiC NR. Moreover, due to …	[Lou, Ping; Lee, Jin Yong] Sungkyunkwan Univ, Dept Chem, Suwon 440746, South Korea; [Lou, Ping] Anhui Univ, Dept Phys, Hefei 230039, Anhui, Peoples R China; [Lee, Jin Yong] Korea Inst Sci & Technol Informat, Supercomp Ctr, Taejon 305806, South Korea	Lou, P (reprint author), Sungkyunkwan Univ, Dept Chem, Suwon 440746, South Korea.	jinylee@skku.edu; loup@ahu.edu.cn	LEE, JIN YONG/A-5831-2013		National Natural Science Foundation of China [11174003]; Anhui University; NRF [2011-0001211]; Korean Government (MEST); KISTI supercomputing center [KSC-2011-C2-53]	This work was supported by the National Natural Science Foundation of China (Grant No. 11174003) and the 211 Project of Anhui University. The work at SKKU was supported by the NRF Grant (No.2011-0001211) funded by the Korean Government (MEST). The authors would like to acknowledge the support from KISTI supercomputing center through the strategic support program for the supercomputing application…		56	3	3	0	17	KOREAN CHEMICAL SOC	SEOUL	635-4 YEOGSAM-DONG, KANGNAM-GU, SEOUL 135-703, SOUTH KOREA	0253-2964	1229-5949		B KOREAN CHEM SOC	Bull. Korean Chem. Soc.	2016-03-20	2012	33	3
11174003	J	Lou, P				Lou, Ping			Room-temperature metal-free ferromagnetism, stability, and spin transport properties in topologically fluorinated silicon carbide nanotubes	RSC ADVANCES	3.84			English	Article							ZIGZAG SIC NANORIBBONS; WALLED CARBON NANOTUBE; MAGNETIC-PROPERTIES; GRAPHENE NANORIBBONS; EDGE-MODIFICATION; INTRINSIC SPIN; AB-INITIO; SEMICONDUCTOR; HYDROGENATION; SUBSTITUTION	A new topologically fluorinated armchair single-walled silicon carbide nanotube ((n, n)SWSiCNT) with one fluorine per unit cell adsorbed on (n, n)SWSiCNT (F-Si-(n, n)SWSiCNT), where the F atoms are adsorbed on top of the Si atoms to form an infinitely straight line of F atoms (F-Line) along the tube axis, has been predicted via first principles density functional theory (DFT) and nonequilibrium G…	[Lou, Ping] Anhui Univ, Dept Phys, Hefei 230039, Anhui, Peoples R China	Lou, P (reprint author), Anhui Univ, Dept Phys, Hefei 230039, Anhui, Peoples R China.	loup@ahu.edu.cn			National Natural Science Foundation of China [11174003]; 211 Project of Anhui University	This work was supported by the National Natural Science Foundation of China (grant no. 11174003) and the 211 Project of Anhui University.		72	0	0	0	0	ROYAL SOC CHEMISTRY	CAMBRIDGE	THOMAS GRAHAM HOUSE, SCIENCE PARK, MILTON RD, CAMBRIDGE CB4 0WF, CAMBS, ENGLAND	2046-2069			RSC ADV	RSC Adv.		2016	6	46
11174003	J	Lou, P				Lou, Ping			Hybrid structures of a BN nanoribbon/single-walled carbon nanotube: ab initio study	RSC ADVANCES	3.84			English	Article							BORON-NITRIDE NANORIBBONS; SILICON-CARBIDE NANORIBBONS; ZIGZAG GRAPHENE NANORIBBONS; MAGNETIC-PROPERTIES; HALF-METALLICITY; BAND-GAP; ELECTRONIC-PROPERTIES; TRANSPORT-PROPERTIES; SPIN SEMICONDUCTOR; INTRINSIC SPIN	Hybrid structures of a zigzag edge BN nanoribbon/single-walled carbon nanotube, namely, (i) ZBNNR-B-SWCNT in which only the B-edge of a zigzag edge BN nanoribbon (ZBNNR) is passivated with a single-walled carbon nanotube (SWCNT); (ii) ZBNNR-N-SWCNTs in which only the N-edge of ZBNNR is terminated with a SWCNT; (iii) hydrogenated ZBNNR-B-SWCNT; and (iv) hydrogenated ZBNNR-N-SWCNT, have been studie…	Anhui Univ, Dept Phys, Hefei 230039, Anhui, Peoples R China	Lou, P (reprint author), Anhui Univ, Dept Phys, Hefei 230039, Anhui, Peoples R China.	loup@ahu.edu.cn			National Natural Science Foundation of China [11174003]; 211 Project of Anhui University	This work was supported by the National Natural Science Foundation of China (grant no. 11174003) and the 211 Project of Anhui University.		69	2	2	20	27	ROYAL SOC CHEMISTRY	CAMBRIDGE	THOMAS GRAHAM HOUSE, SCIENCE PARK, MILTON RD, CAMBRIDGE CB4 0WF, CAMBS, ENGLAND	2046-2069			RSC ADV	RSC Adv.		2015	5	68
11174004	J	Xu, ST; Ma, YQ; Zheng, GH; Dai, ZX				Xu, S. T.; Ma, Y. Q.; Zheng, G. H.; Dai, Z. X.			Simultaneous effects of surface spins: rarely large coercivity, high remanence magnetization and jumps in the hysteresis loops observed in CoFe2O4 nanoparticles	NANOSCALE	7.394			English	Article							COBALT FERRITE NANOPARTICLES; EXCHANGE BIAS; ANISOTROPY; COMPOSITES; BEHAVIOR; RELAXATION; REVERSAL; NANOCRYSTALS; CRYSTALLINE; NANOTUBES	Well-dispersed uniform cobalt ferrite nanoparticles were synthesized by thermal decomposition of a metal-organic salt in organic solvent with a high boiling point. Some of the nanoparticles were diluted in a SiO2 matrix and then the undiluted and diluted samples were characterized and their magnetic behavior explored. The undiluted and diluted samples exhibited maximum coercivity H-c of 23 817 an…	[Xu, S. T.; Ma, Y. Q.; Zheng, G. H.; Dai, Z. X.] Anhui Univ, Sch Phys & Mat Sci, Anhui Key Lab Informat Mat & Devices, Hefei 230039, Peoples R China; [Xu, S. T.] Huaibei Normal Univ, Sch Phys & Elect Informat, Huaibei 235000, Peoples R China	Ma, YQ (reprint author), Anhui Univ, Sch Phys & Mat Sci, Anhui Key Lab Informat Mat & Devices, Hefei 230039, Peoples R China.	yqma@ahu.edu.cn			National Natural Science Foundation of China [11174004, 51471001]	This work was supported by the National Natural Science Foundation of China (grant nos. 11174004 and 51471001).		43	5	5	14	32	ROYAL SOC CHEMISTRY	CAMBRIDGE	THOMAS GRAHAM HOUSE, SCIENCE PARK, MILTON RD, CAMBRIDGE CB4 0WF, CAMBS, ENGLAND	2040-3364	2040-3372		NANOSCALE	Nanoscale		2015	7	15
11174004	J	Sun, X; Ma, YQ; Xu, YF; Xu, ST; Geng, BQ; Dai, ZX; Zheng, GH				Sun, X.; Ma, Y. Q.; Xu, Y. F.; Xu, S. T.; Geng, B. Q.; Dai, Z. X.; Zheng, G. H.			Improved magnetic performance at low and high temperatures in non-exchange-coupling CoFe2O4/CoFe2 nanocomposites	JOURNAL OF ALLOYS AND COMPOUNDS	2.999			English	Article						Nanoparticles; CoFe2O4/CoFe2 composite; Anisotropy; Dipolar interaction	COBALT FERRITE NANOPARTICLES; CORE-SHELL; SURFACE SPIN; BIAS; COMPOSITES; ABSORPTION; BEHAVIOR; NI	The dispersive and uniform CoFe2O4 nanoparticles were synthesized by thermal decomposition of metal organic salt in organic solvent with high boiling point, and subsequently reduced in H-2 ambient for 1.5, 4 and 8 h to obtain the CoFe2O4/CoFe2 composite. The M(H) loops of all composites were measured at 10, 50, 100, 150, 200, 250, 300 and 390 K, respectively. The jumps around the zero magnetic fi…	[Sun, X.; Ma, Y. Q.; Xu, Y. F.; Xu, S. T.; Geng, B. Q.; Dai, Z. X.; Zheng, G. H.] Anhui Univ, Sch Phys & Mat Sci, Anhui Key Lab Informat Mat & Devices, Hefei 230039, Peoples R China	Ma, YQ (reprint author), Anhui Univ, Sch Phys & Mat Sci, Anhui Key Lab Informat Mat & Devices, Hefei 230039, Peoples R China.	yqma@ahu.edu.cn			National Natural Science Foundation of China [11174004, 51471001]	This work was supported by the National Natural Science Foundation of China (Grant Nos. 11174004 and 51471001).		34	2	2	9	34	ELSEVIER SCIENCE SA	LAUSANNE	PO BOX 564, 1001 LAUSANNE, SWITZERLAND	0925-8388	1873-4669		J ALLOY COMPD	J. Alloy. Compd.	2016-10-05	2015	645
11174004	J	Zou, D; Ma, YQ; Qian, SB; Huang, BT; Zheng, GH; Dai, ZX				Zou, D.; Ma, Y. Q.; Qian, S. B.; Huang, B. T.; Zheng, G. H.; Dai, Z. X.			Improved luminescent properties of novel nanostructured Eu3+ doped yttrium borate synthesized with carbon nanotube templates	JOURNAL OF ALLOYS AND COMPOUNDS	2.999			English	Article						Luminescence; Carbon nanotube template; Color purity	PHOTOLUMINESCENCE PROPERTIES; RED PHOTOLUMINESCENCE; YBO3-EU NANOCRYSTALS; COLOR PURITY; PHOSPHORS; MICROSPHERES; EXCITATION; MORPHOLOGY; SPECTRA; DY3+	Eu3+-doped yttrium borate samples were prepared via a hydrothermal method using borate or tributyl borate as B3+ sources, with and without carbon nanotubes as templates. The morphology of the samples is easily altered by varying the carbon nanotube template, B3+ source and post-annealing treatment. Photoluminescence measurements indicate that the color purity of samples is clearly improved by tem…	[Zou, D.; Ma, Y. Q.; Qian, S. B.; Huang, B. T.; Zheng, G. H.; Dai, Z. X.] Anhui Univ, Sch Phys & Mat Sci, Anhui Key Lab Informat Mat & Devices, Hefei 230039, Peoples R China	Ma, YQ (reprint author), Anhui Univ, Sch Phys & Mat Sci, Anhui Key Lab Informat Mat & Devices, Hefei 230039, Peoples R China.	yqma@ahu.edu.cn			National Natural Science Foundation of China [11174004, 50901074]	This work was supported by the National Natural Science Foundation of China (Grant Nos. 11174004 and 50901074).		41	2	2	4	52	ELSEVIER SCIENCE SA	LAUSANNE	PO BOX 564, 1001 LAUSANNE, SWITZERLAND	0925-8388	1873-4669		J ALLOY COMPD	J. Alloy. Compd.	2016-01-25	2014	584
11174004	J	Zan, FL; Ma, YQ; Ma, Q; Xu, YF; Dai, ZX; Zheng, GH				Zan, F. L.; Ma, Y. Q.; Ma, Q.; Xu, Y. F.; Dai, Z. X.; Zheng, G. H.			Giant exchange bias and exchange enhancement observed in CoFe2O4-based composites	JOURNAL OF ALLOYS AND COMPOUNDS	2.999			English	Article						Hydrothermal reaction; Post-annealing; CoFe2O4 ferrite; Co/Fe alloy; Exchange bias	COBALT FERRITE NANOCRYSTALS; RANDOM-FIELD MODEL; MAGNETIC-PROPERTIES; THIN-FILMS; HYDROTHERMAL SYNTHESIS; NANOPARTICLES; ANISOTROPY; NANOSTRUCTURES	Precursor powders, containing mainly CoFe2O4 and Co(OH)(2), have been hydrothermally synthesized and then annealed in either air to obtain a ferrimagnetic CoFe2O4/antiferromagnetic Co3O4 composite, or H-2 ambient to reduce the precursors to Co/Fe alloy. Giant exchange bias (H-E = 2233 Oe) and significant coercivity enhancement (H-C = 10153 Oe) were observed below the Neel temperature of Co3O4 in …	[Zan, F. L.; Ma, Y. Q.; Ma, Q.; Xu, Y. F.; Dai, Z. X.; Zheng, G. H.] Anhui Univ, Sch Phys & Mat Sci, Anhui Key Lab Informat Mat & Devices, Hefei 230039, Peoples R China	Ma, YQ (reprint author), Anhui Univ, Sch Phys & Mat Sci, Anhui Key Lab Informat Mat & Devices, Hefei 230039, Peoples R China.	yqma@ahu.edu.cn			National Natural Science Foundation of China [11174004, 50901074]; "211 Project" of Anhui University	This work was supported by the National Natural Science Foundation of China (No. 11174004), National Natural Science Foundation of China (No. 50901074), and the "211 Project" of Anhui University.		47	5	5	3	88	ELSEVIER SCIENCE SA	LAUSANNE	PO BOX 564, 1001 LAUSANNE, SWITZERLAND	0925-8388	1873-4669		J ALLOY COMPD	J. Alloy. Compd.	2016-12-25	2013	581
11174004	J	Zou, D; Ma, YQ; Qian, SB; Zheng, GH; Dai, ZX; Li, G; Wu, MZ				Zou, D.; Ma, Y. Q.; Qian, S. B.; Zheng, G. H.; Dai, Z. X.; Li, G.; Wu, M. Z.			Morphology and photoluminescence properties of YBO3:Eu3+(5%) tuned by B3+ source, stirring speed, pH value and post-annealing	JOURNAL OF ALLOYS AND COMPOUNDS	2.999			English	Article						Nanostructures; Chemical synthesis; Luminescence	PHOSPHOR PARTICLES; PHASE-TRANSITION; COLOR PURITY; RED-PHOSPHOR; LUMINESCENCE; YBO3; EU3+; EMISSION; ROUTE; ARCHITECTURES	YBO3:Eu3+ phosphors with different morphologies such as flower-like, spherical-like and cake-like have been hydrothermally synthesized without any additives by simply adjusting the B3+ sources, stirring speeds and initial solution pH values. During the hydrothermal reaction, stirring with suitable speed can reduce particle size and obtain more uniform size distribution. The emission intensity can…	[Zou, D.; Ma, Y. Q.; Qian, S. B.; Zheng, G. H.; Dai, Z. X.; Li, G.; Wu, M. Z.] Anhui Univ, Anhui Key Lab Informat Mat & Devices, Sch Phys & Mat Sci, Hefei 230039, Peoples R China	Zou, D (reprint author), Anhui Univ, Anhui Key Lab Informat Mat & Devices, Sch Phys & Mat Sci, Hefei 230039, Peoples R China.	dandanzousc@163.com	Li, Guang/O-7680-2014	Li, Guang/0000-0002-9639-8783	National Natural Science Foundation of China [11174004, 50901074]; Anhui University	This work was supported by the National Natural Science Foundation of China (No. 11174004), National Natural Science Foundation of China (No. 50901074), and the "211 Project" of Anhui University.		41	6	6	2	51	ELSEVIER SCIENCE SA	LAUSANNE	PO BOX 564, 1001 LAUSANNE, SWITZERLAND	0925-8388			J ALLOY COMPD	J. Alloy. Compd.	2016-10-15	2013	574
11174004	J	Zan, FL; Ma, YQ; Ma, Q; Zheng, GH; Dai, ZX; Wu, MZ; Li, G; Sun, ZQ; Chen, XS				Zan, F. L.; Ma, Y. Q.; Ma, Q.; Zheng, G. H.; Dai, Z. X.; Wu, M. Z.; Li, G.; Sun, Z. Q.; Chen, X. S.			One-step hydrothermal synthesis and characterization of high magnetization CoFe2O4/Co0.7Fe0.3 nanocomposite permanent magnets	JOURNAL OF ALLOYS AND COMPOUNDS	2.999			English	Article						CoFe2O4 ferrite; Co0.7Fe0.3 alloy; Composite permanent magnet; Magnetic dipolar interaction	CU FERRITE NANOPARTICLES; RELAXATION; ANISOTROPY; PARTICLES; FILMS	CoFe2O4/Co0.7Fe0.3 nanocomposite permanent magnets have been synthesized in one step by a hydrothermal method at reaction temperatures of 80, 120, 140, 160 and 180 degrees C and characterized by XRD, SQUID, SEM, (HR) TEM, and SAED. All samples consisted of octahedral CoFe2O4 particles and spherical-like Co0.7Fe0.3 particles. The maximum magnetization and coercivity were 191 emu/g and 1311 Oe, res…	[Zan, F. L.; Ma, Y. Q.; Ma, Q.; Zheng, G. H.; Dai, Z. X.; Wu, M. Z.; Li, G.; Sun, Z. Q.; Chen, X. S.] Anhui Univ, Anhui Key Lab Informat Mat & Devices, Sch Phys & Mat Sci, Hefei 230039, Peoples R China	Ma, YQ (reprint author), Anhui Univ, Anhui Key Lab Informat Mat & Devices, Sch Phys & Mat Sci, Hefei 230039, Peoples R China.	yqma@ahu.edu.cn	Li, Guang/O-7680-2014	Li, Guang/0000-0002-9639-8783	National Natural Science Foundation of China [11174004, 50901074]; Higher Educational Natural Science Foundation of Anhui Province [KJ2010A012]; "211 Project" of Anhui University	This work was supported by the National Natural Science Foundation of China (No. 11174004), National Natural Science Foundation of China (No. 50901074), Higher Educational Natural Science Foundation of Anhui Province (No. KJ2010A012), and the "211 Project" of Anhui University.		28	20	20	4	69	ELSEVIER SCIENCE SA	LAUSANNE	PO BOX 564, 1001 LAUSANNE, SWITZERLAND	0925-8388			J ALLOY COMPD	J. Alloy. Compd.	2016-03-15	2013	553
11174004	J	Xu, ST; Ma, YQ; Xu, YF; Sun, X; Geng, BQ; Zheng, GH; Dai, ZX				Xu, Shitao; Ma, Yongqing; Xu, Yuanfeng; Sun, Xiao; Geng, Bingqian; Zheng, Ganhong; Dai, Zhenxiang			The effects of surface spin on magnetic properties of weak magnetic ZnLa0.02Fe1.98O4 nanoparticles	NANOSCALE RESEARCH LETTERS	2.779			English	Article						Nanoparticles; Ferrite; Surface spin; Magnetic properties	NANOCOMPOSITE PERMANENT-MAGNETS; FERRITE NANOPARTICLES; EXCHANGE-ANISOTROPY; COBALT PARTICLES; TEMPERATURE; NI; COMPOSITE; SYSTEMS; GROWTH; FILMS	In order to prominently investigate the effects of the surface spin on the magnetic properties, the weak magnetic ZnLa0.02Fe1.98O4 nanoparticles were chosen as studying objects which benefit to reduce as possibly the effects of interparticle dipolar interaction and crystalline anisotropy energies. By annealing the undiluted and diluted ZnLa0.02Fe1.98O4 nanoparticles at different temperatures, we …	[Xu, Shitao; Ma, Yongqing; Xu, Yuanfeng; Sun, Xiao; Geng, Bingqian; Zheng, Ganhong; Dai, Zhenxiang] Anhui Univ, Sch Phys & Mat Sci, Anhui Key Lab Informat Mat & Devices, Hefei 230039, Peoples R China; [Xu, Shitao] Huaibei Normal Univ, Sch Phys & Elect Informat, Huaibei 235000, Peoples R China	Ma, YQ (reprint author), Anhui Univ, Sch Phys & Mat Sci, Anhui Key Lab Informat Mat & Devices, Hefei 230039, Peoples R China.	yqma@ahu.edu.cn			National Natural Science Foundation of China [11174004, 51471001, 11204001]	This work was supported by the National Natural Science Foundation of China (Grant Nos. 11174004, 51471001, and 11204001).		36	4	4	5	17	SPRINGER	NEW YORK	233 SPRING ST, NEW YORK, NY 10013 USA	1556-276X			NANOSCALE RES LETT	Nanoscale Res. Lett.	2016-10-02	2014	9
11174004	J	Zan, FL; Ma, YQ; Ma, Q; Xu, YF; Dai, ZX; Zheng, GH; Wu, MZ; Li, G				Zan, Fenlian; Ma, Yongqing; Ma, Qian; Xu, Yuanfeng; Dai, Zhenxiang; Zheng, Ganhong; Wu, Mingzai; Li, Guang			Magnetic and Impedance Properties of Nanocomposite CoFe2O4/Co0.7Fe0.3 and Single-Phase CoFe2O4 Prepared Via a One-Step Hydrothermal Synthesis	JOURNAL OF THE AMERICAN CERAMIC SOCIETY	2.610			English	Article							CU FERRITE NANOPARTICLES; PERMANENT-MAGNETS; ELECTRICAL-PROPERTIES; ANISOTROPY; SIZE; BEHAVIOR; NANOSTRUCTURES; FABRICATION; RELAXATION; SURFACE	Using a one-step hydrothermal method and at different stirring speeds (V-s), we have synthesized different types of CoFe2O4-based magnetic nanocrystalline samples. With increasing V-s, the sample changes from a nanocomposite of CoFe2O4/Co0.7Fe0.3 (CFO/CF) to single-phase CoFe2O4 (CFO). The maximum magnetization, 88.9emu/g, and coercivity, 3010Oe, were obtained when V-s=0. As V-s increases, the sa…	[Zan, Fenlian; Ma, Yongqing; Ma, Qian; Xu, Yuanfeng; Dai, Zhenxiang; Zheng, Ganhong; Wu, Mingzai; Li, Guang] Anhui Univ, Anhui Key Lab Informat Mat & Devices, Sch Phys & Mat Sci, Hefei 230039, Peoples R China	Ma, YQ (reprint author), Anhui Univ, Anhui Key Lab Informat Mat & Devices, Sch Phys & Mat Sci, Hefei 230039, Peoples R China.	yqma@ahu.edu.cn	Li, Guang/O-7680-2014	Li, Guang/0000-0002-9639-8783	National Natural Science Foundation of China [11174004, 50901074]; Higher Educational Natural Science Foundation of Anhui Province [KJ2010A012]; "211 Project" of Anhui University	This study was supported by the National Natural Science Foundation of China (nos. 11174004, 50901074), Higher Educational Natural Science Foundation of Anhui Province (KJ2010A012), and the "211 Project" of Anhui University.		50	18	18	3	15	WILEY-BLACKWELL	HOBOKEN	111 RIVER ST, HOBOKEN 07030-5774, NJ USA	0002-7820	1551-2916		J AM CERAM SOC	J. Am. Ceram. Soc.	OCT	2013	96	10
11174004	J	Geng, BQ; Ma, YQ; Xu, ST; Xu, YF; Sun, X; Dai, ZX; Zheng, GH				Geng, B. Q.; Ma, Y. Q.; Xu, S. T.; Xu, Y. F.; Sun, X.; Dai, Z. X.; Zheng, G. H.			High magnetic performance of cobalt ferrite and anomalous magnetizing behavior of CoFe2/oxide derived from ferrite	CERAMICS INTERNATIONAL	2.605			English	Article						CoFe2O4 Nanoparticles; CoFe2/oxide composite; Surface anisotropy; Dipolar interaction; Spin-glass state	COFE2O4 NANOPARTICLES; EXCHANGE BIAS; SURFACE SPIN; COMPOSITES; ANISOTROPY; REVERSAL; NI; CO	Well-dispersed uniform CoFe2O4 nanoparticles were synthesized and then some nanoparticles were reduced in a H-2/N-2 gas mixture followed by oxidation in a pure O-2 ambient to prepare CoFe2/oxide composite. The CoFe2O4 nanoparticles exhibited a high He value of 15,731 Oe and an approximately theoretical M-r/M-s ratio of 0.83 at T=10 K as a consequence of the strong surface anisotropy, which have s…	[Geng, B. Q.; Ma, Y. Q.; Xu, S. T.; Xu, Y. F.; Sun, X.; Dai, Z. X.; Zheng, G. H.] Anhui Univ, Sch Phys & Mat Sci, Anhui Key Lab Informat Mat & Devices, Hefei 230039, Peoples R China	Ma, YQ (reprint author), Anhui Univ, Sch Phys & Mat Sci, Anhui Key Lab Informat Mat & Devices, Hefei 230039, Peoples R China.	yqma@ahu.edu.cn			National Natural Science Foundation of China [11174004, 51471001]	This work was supported by the National Natural Science Foundation of China (Grant nos. 11174004 and 51471001).		39	0	0	10	10	ELSEVIER SCI LTD	OXFORD	THE BOULEVARD, LANGFORD LANE, KIDLINGTON, OXFORD OX5 1GB, OXON, ENGLAND	0272-8842	1873-3956		CERAM INT	Ceram. Int.	JAN	2016	42	1	A
11174004	J	Xu, YF; Ma, YQ; Xu, ST; Zan, FL; Zheng, GH; Dai, ZX				Xu, Y. F.; Ma, Y. Q.; Xu, S. T.; Zan, F. L.; Zheng, G. H.; Dai, Z. X.			Obtainment of exchange coupling coefficient of Ni0.6Zn0.4Fe2O4/SrFe12O19 composites	MATERIALS LETTERS	2.489			English	Article						Magnetic materials; Composite materials; Exchange coupling; Exchange coupling coefficient; Coercivity mechanism	PERMANENT-MAGNETS; REMANENCE; BEHAVIOR	By controlling the phase distribution and interfacial conditions, the composites of (soft)Ni0.6Zn0.4Fe2O4/(hard) SrFe12O19 ferrites were prepared with different mass ratios f(s) of soft magnet. The coercivity mechanism was analyzed according to the theory for melt-spun and sintered magnets. Using the modified Brown's equation, we derive the exchange coupling coefficient alpha(ex) that can be quan…	[Xu, Y. F.; Ma, Y. Q.; Xu, S. T.; Zan, F. L.; Zheng, G. H.; Dai, Z. X.] Anhui Univ, Sch Phys & Mat Sci, Anhui Key Lab Informat Mat & Devices, Hefei 230039, Peoples R China	Ma, YQ (reprint author), Anhui Univ, Sch Phys & Mat Sci, Anhui Key Lab Informat Mat & Devices, Hefei 230039, Peoples R China.	yqma@ahu.edu.cn			National Natural Science Foundation of China [11174004, 11204001]	This work was supported by the National Natural Science Foundation of China (Grant nos. 11174004 and 11204001).		17	6	6	3	28	ELSEVIER SCIENCE BV	AMSTERDAM	PO BOX 211, 1000 AE AMSTERDAM, NETHERLANDS	0167-577X	1873-4979		MATER LETT	Mater. Lett.	2016-09-15	2014	131
11174004	J	Geng, BQ; Ma, YQ; Xu, YF; Xu, ST; Sun, X; Zheng, GH; Dai, ZX				Geng, B. Q.; Ma, Y. Q.; Xu, Y. F.; Xu, S. T.; Sun, X.; Zheng, G. H.; Dai, Z. X.			Separated CoFe2O4/CoFe nanoparticles by the SiOx matrix: revealing the intrinsic origin for the small remanence magnetization	JOURNAL OF NANOPARTICLE RESEARCH	2.101			English	Article						Thermal decomposition; CoFe2O4/CoFe2 composite; Nanoparticles; Dipolar interaction; Anisotropy; Magnetism	COBALT FERRITE NANOPARTICLES; FABRICATION; COMPOSITES; ANISOTROPY; MAGNETS; SHELL	In order to clarify the intrinsic reason for the smaller remanence (M-r)-to-saturation (Ms) magnetization ratio M-r/M-s than that expected by the Stoner-Wohlfarth model in CoFe2O4/CoFe2 nanoparticles in the previous report, we first prepared well-dispersed CoFe2O4 nanoparticles, and then they were diluted in the SiO2 matrix followed by reduction in H-2 as far as possible to exclude or reduce disa…	[Geng, B. Q.; Ma, Y. Q.; Xu, Y. F.; Xu, S. T.; Sun, X.; Zheng, G. H.; Dai, Z. X.] Anhui Univ, Sch Phys & Mat Sci, Anhui Key Lab Informat Mat & Devices, Hefei 230039, Peoples R China	Ma, YQ (reprint author), Anhui Univ, Sch Phys & Mat Sci, Anhui Key Lab Informat Mat & Devices, Hefei 230039, Peoples R China.	yqma@ahu.edu.cn			National Natural Science Foundation of China [11174004, 51471001]	This work was supported by the National Natural Science Foundation of China (Grant Nos. 11174004 and 51471001).		24	0	0	0	0	SPRINGER	DORDRECHT	VAN GODEWIJCKSTRAAT 30, 3311 GZ DORDRECHT, NETHERLANDS	1388-0764	1572-896X		J NANOPART RES	J. Nanopart. Res.	2016-07-01	2015	17	7
11174004	J	Huang, BT; Ma, YQ; Qian, SB; Zou, D; Zheng, GH; Dai, ZX				Huang, Botong; Ma, Yongqing; Qian, Shibin; Zou, Dan; Zheng, Ganhong; Dai, Zhengxiang			Luminescent properties of low-temperature-hydrothermally-synthesized and post-treated YAG:Ce (5%) phosphors	OPTICAL MATERIALS	1.981			English	Article						YAG:Ce phosphor; Hydrothermal synthesis; Luminescence; Post-treatment; Light emitting diodes	POLYCRYSTALLINE YAG; OPTICAL-PROPERTIES; CE PHOSPHOR; COMBUSTION; ROUTE; TRANSPARENT; PHOTOLUMINESCENCE; DENSIFICATION; MECHANISM; CERAMICS	YAG:Ce (5%) phosphors were synthesized by a hydrothermal method at 360 degrees C in a series of reaction times t(r) of 6, 10, 14, 18, 22 and 26 h, respectively. The single-phase YAG:Ce (5%) can be obtained at much lower temperature of 360 degrees C, compared with the conventional solid-state method and the other wet-chemical methods. The hydrothermally prepared sample with t(r) = 22 h was subsequ…	[Huang, Botong; Ma, Yongqing; Qian, Shibin; Zou, Dan; Zheng, Ganhong; Dai, Zhengxiang] Anhui Univ, Sch Phys & Mat Sci, Anhui Key Lab Informat Mat & Devices, Hefei 230039, Peoples R China	Ma, YQ (reprint author), Anhui Univ, Sch Phys & Mat Sci, Anhui Key Lab Informat Mat & Devices, Hefei 230039, Peoples R China.	yqma@ahu.edu.cn			National Natural Science Foundation of China [11174004, 11204001]; Anhui Province Natural Science Foundation [1208085QA07]; "211 Project" of Anhui University [SZJYKC2013020]	This work was supported by the National Natural Science Foundation of China (Grant Nos. 11174004 and 11204001), Anhui Province Natural Science Foundation (1208085QA07), The "211 Project" of Anhui University (SZJYKC2013020).		36	8	8	2	32	ELSEVIER SCIENCE BV	AMSTERDAM	PO BOX 211, 1000 AE AMSTERDAM, NETHERLANDS	0925-3467	1873-1252		OPT MATER	Opt. Mater.	JUL	2014	36	9
11174004	J	Huang, S; Ma, YQ; Xu, ST				Huang, S.; Ma, Y. Q.; Xu, S. T.			The anomalous memory effect related to the relaxation of surface and core moments observed in well-dispersed CoFe2O4 nanoparticles	SOLID STATE COMMUNICATIONS	1.897			English	Article						CoFe2O4; Surface spin; Superspin glass; Memory effect	SPINEL FERRITE SYSTEM; MAGNETIC-PROPERTIES; DIELECTRIC-PROPERTIES; HOLLOW SPHERES; EXCHANGE BIAS; TEMPERATURE; COMPOSITES; COERCIVITY; SRFE12O19; BEHAVIOR	Well-dispersed uniform cobalt ferrite nanoparticles were synthesized by thermal decomposition of a metal-organic salt in organic solvent with a high boiling point, and characterized by XRD, TEM and detailed magnetic measurements. The moments of CoFe2O4 nanoparticles consist of the core and canted surface moments below 200 K, and the exchange-coupling between the surface and core spins enhanced th…	[Huang, S.; Ma, Y. Q.; Xu, S. T.] Anhui Univ, Sch Phys & Mat Sci, Anhui Key Lab Informat Mat & Devices, Hefei 230039, Peoples R China	Ma, YQ (reprint author), Anhui Univ, Sch Phys & Mat Sci, Anhui Key Lab Informat Mat & Devices, Hefei 230039, Peoples R China.	yqma@ahu.edu.cn			Anhui University "211" Project [KYXL2014025]; National Natural Science Foundation of China [51471001, 11174004]	This work was supported by the Anhui University "211" Project (KYXL2014025) and the National Natural Science Foundation of China (Grant nos. 51471001 and 11174004).		32	0	0	15	15	PERGAMON-ELSEVIER SCIENCE LTD	OXFORD	THE BOULEVARD, LANGFORD LANE, KIDLINGTON, OXFORD OX5 1GB, ENGLAND	0038-1098	1879-2766		SOLID STATE COMMUN	Solid State Commun.	DEC	2015	224
11174004	J	Sun, X; Ma, YQ; Xu, ST; Xu, YF; Geng, BQ				Sun, X.; Ma, Y. Q.; Xu, S. T.; Xu, Y. F.; Geng, B. Q.			The stress, surface spin and dipolar interaction in the diluted NiFe2O4 nanoparticles by the SiO2 matrix: Characterization and analyses	MATERIALS CHARACTERIZATION	1.845			English	Article						NiFe2O4 ferrite; Thermal decomposition; Raman spectra; Stress; Surface spin; Dipolar interaction	NICKEL FERRITE NANOPARTICLES; LITHIUM-ION BATTERIES; ONE-POT SYNTHESIS; MAGNETIC-PROPERTIES; SUPERPARAMAGNETIC BEHAVIOR; COPRECIPITATION ROUTE; COFE2O4 NANOPARTICLES; MFE2O4 M; COMPOSITES; NI	Well-dispersed uniform NiFe2O4 nanoparticles (NPs) with an average particle size of 15.4 nm were synthesized by thermal decomposition of a metal-organic salt, and then were diluted in a SiO2 matrix via a sol-gel method with different concentration. The magnetization (M) dependence of NiFe2O4/SiO2 on the temperature (T) and on the applied magnetic field (H) was systematically characterized by the …	[Sun, X.; Ma, Y. Q.; Xu, S. T.; Xu, Y. F.; Geng, B. Q.] Anhui Univ, Sch Phys & Mat Sci, Anhui Key Lab Informat Mat & Devices, Hefei 230039, Peoples R China	Sun, X (reprint author), Anhui Univ, Sch Phys & Mat Sci, Anhui Key Lab Informat Mat & Devices, Hefei 230039, Peoples R China.				National Natural Science Foundation of China [11174004, 51471001]	This work was supported by the National Natural Science Foundation of China (Grant Nos. 11174004 and 51471001).		31	0	0	5	6	ELSEVIER SCIENCE INC	NEW YORK	360 PARK AVE SOUTH, NEW YORK, NY 10010-1710 USA	1044-5803	1873-4189		MATER CHARACT	Mater. Charact.	SEP	2015	107
11174004	J	Tang, HB; Li, G; Sun, J; Ma, YQ				Tang, Huai-Bao; Li, Guang; Sun, Jin; Ma, Yong-Qing			Spin fluctuations and 3D itinerant magnetism in NaxCoO2: Slave-boson mean-field study	PHYSICA STATUS SOLIDI B-BASIC SOLID STATE PHYSICS	1.469			English	Article						single-band Hubbard model; slave-boson technique; sodium cobaltate; spin fluctuations and order	ELECTRONIC-STRUCTURE; HUBBARD-MODEL; SUPERCONDUCTIVITY; SYSTEMS; NACO2O4	The in-plane ferromagnetic (FM) fluctuations and three-dimensional (3D) itinerant magnetism on the 3D triangular lattice of NaxCoO2 are studied based on a single-band Hubbard model using the KotliarRuckenstein (KR) slave-boson mean-field (SBMF) technique. By analyzing the instabilities of the FM and layer-type antiferromagnetic (AFM) susceptibilities, the in-plane FM fluctuations in NaxCoO2 with …	[Tang, Huai-Bao; Li, Guang; Sun, Jin; Ma, Yong-Qing] Anhui Univ, Sch Phys & Mat Sci, Hefei 230039, Peoples R China	Tang, HB (reprint author), Anhui Univ, Sch Phys & Mat Sci, Hefei 230039, Peoples R China.	hbtang@ahu.edu.cn	Li, Guang/O-7680-2014	Li, Guang/0000-0002-9639-8783	NSF of China [11174002, 11174004]; Anhui University	H.-B. Tang would like to thank Liang-jian Zou and Da-Yong Liu for useful discussions and careful reading of the manuscript. This work was financially supported by the NSF of China (nos. 11174002 and 11174004) and the 211 Project of Anhui University.		47	0	0	1	8	WILEY-V C H VERLAG GMBH	WEINHEIM	BOSCHSTRASSE 12, D-69469 WEINHEIM, GERMANY	0370-1972			PHYS STATUS SOLIDI B	Phys. Status Solidi B-Basic Solid State Phys.	JUN	2012	249	6
11174004	J	Li, HB; Zheng, GH; Dai, ZX; Yuan, ZH; Wang, HQ; Ma, YQ				Li Hanbo; Zheng Ganhong; Dai Zhenxiang; Yuan Zhenheng; Wang Haiqiu; Ma Yongqing			Thermoelectric properties of Sr0.9La0.1TiO3 and Sr2.7La0.3Ti2O7 with 15% Ag addition	JOURNAL OF RARE EARTHS	1.261			English	Article						ceramics; crystal structure; Ag-added; thermal conductivity; electrical properties; rare earths	SPINODAL DECOMPOSITION; PERFORMANCE; TRANSPORT; CA3CO4O9	15% Ag-added cubic perovskites Sr0.9La0.1TiO3 and Ruddlesden-Popper (RP) phases Sr2.7La0.3Ti2O7 were fabricated via hydrothermal synthesis, cold pressing and high-temperature sintering. The structure and thermoelectric properties were also investigated for all samples. The results indicated that Ag precipitated as a second phase. Ag addition made electrical conductivity and absolute Seebeck coeff…	[Li Hanbo; Zheng Ganhong; Dai Zhenxiang; Yuan Zhenheng; Wang Haiqiu; Ma Yongqing] Anhui Univ, Sch Phys & Mat Sci, Anhui Key Lab Informat Mat & Devices, Hefei 230039, Peoples R China	Zheng, GH (reprint author), Anhui Univ, Sch Phys & Mat Sci, Anhui Key Lab Informat Mat & Devices, Hefei 230039, Peoples R China.	ghzheng@ahu.edu.cn			National Natural Science Foundation of China [11204001, 10804110, 11174004]; Anhui Provincial Natural Science Foundation [1208085QA07]	Project supported by National Natural Science Foundation of China (11204001, 10804110, 11174004) and Anhui Provincial Natural Science Foundation (1208085QA07)		17	0	0	5	20	ELSEVIER SCIENCE BV	AMSTERDAM	PO BOX 211, 1000 AE AMSTERDAM, NETHERLANDS	1002-0721			J RARE EARTH	J. Rare Earths	APR	2014	32	4
11174004	J	Ma, Q; Ma, YQ; Qian, SB; Wu, DD; Zheng, GH; Wu, MZ; Li, G				Ma Qian; Ma Yongqing; Qian Shibing; Wu Dandan; Zheng Ganhong; Wu Mingzai; Li Guang			Photoluminescence properties and effect of Bi3+ dopant of Eu(3+)and Dy3+ co-doped Sr3V2O8	JOURNAL OF RARE EARTHS	1.261			English	Article						photoluminescence; multi-color emission; rare earth ions; energy transferring process; sensitizer ion	LIGHT-EMITTING-DIODES; LUMINESCENT PROPERTIES; PHOSPHOR; RED; STABILITY; FILM	Photoluminescence properties of Sr2.5Dy1/3-xEuxV2O8 (x=0, 0.06, 0.12, 0.18, 0.24, 0.33) were investigated. The excitation spectra included a broad band in the short wavelength region and several sharp lines in the longer wavelength region, and the spectral origin were discussed. The emission spectra were measured in two different exciting ways, i.e., exciting the VO4 group at 270 nm and the Eu3+ …	[Ma Qian; Ma Yongqing; Qian Shibing; Wu Dandan; Zheng Ganhong; Wu Mingzai; Li Guang] Anhui Univ, Sch Phys & Mat Sci, Anhui Key Lab Informat Mat & Devices, Hefei 230039, Peoples R China	Ma, YQ (reprint author), Anhui Univ, Sch Phys & Mat Sci, Anhui Key Lab Informat Mat & Devices, Hefei 230039, Peoples R China.	yqma@ahu.edu.cn	Li, Guang/O-7680-2014	Li, Guang/0000-0002-9639-8783	National Natural Science Foundation of China [11174004]; Higher Educational Natural Science Foundation of Anhui Province [KJ2010A012]	Project supported by National Natural Science Foundation of China (11174004), and Higher Educational Natural Science Foundation of Anhui Province (KJ2010A012)		18	3	3	2	12	ELSEVIER SCIENCE BV	AMSTERDAM	PO BOX 211, 1000 AE AMSTERDAM, NETHERLANDS	1002-0721			J RARE EARTH	J. Rare Earths	MAY	2012	30	5
11174004	J	Zheng, GH; Dai, ZX; Li, HB; Wang, HQ; Li, YQ; Xu, XF; Huang, BT; Ma, YQ; Li, G				Zheng, G. H.; Dai, Z. X.; Li, H. B.; Wang, H. Q.; Li, Y. Q.; Xu, X. F.; Huang, B. T.; Ma, Y. Q.; Li, G.			Improving the Thermoelectric Properties of Sr0.9La0.1TiO3 by Ag Addition	JOURNAL OF LOW TEMPERATURE PHYSICS	1.021			English	Article						Ag addition; Sr0.9La0.1TiO3; Thermoelectric properties	SRTIO3	We investigated the effects of Ag added Sr0.9La0.1TiO3 ceramics prepared via a hydrothermal method and sintering. The results indicate that Ag addition is an efficient way to enhance its thermoelectric properties. The maximum thermoelectric figure-of-merit, ZT, is 0.20 at 955 K for x=0.15 sample.	[Zheng, G. H.; Dai, Z. X.; Li, H. B.; Wang, H. Q.; Li, Y. Q.; Xu, X. F.; Huang, B. T.; Ma, Y. Q.; Li, G.] Anhui Univ, Sch Phys & Mat Sci, Anhui Key Lab Informat Mat & Devices, Hefei 230039, Peoples R China	Zheng, GH (reprint author), Anhui Univ, Sch Phys & Mat Sci, Anhui Key Lab Informat Mat & Devices, Hefei 230039, Peoples R China.	ghzheng@ahu.edu.cn	Li, Guang/O-7680-2014	Li, Guang/0000-0002-9639-8783	National Science Foundation of China [11204001, 11174004]; Anhui Provincial Natural Science Foundation [1208085QA07]; Anhui University [KYXL2012017, KYXL2013009, SZJYKC2013020]	This work was financially supported by the National Science Foundation of China under Grant No. 11204001 and No. 11174004; This work was also financially supported by Anhui Provincial Natural Science Foundation (1208085QA07); by Anhui University Scientific Research Fund No. KYXL2012017, No. KYXL2013009, "211 Project" of Anhui University (SZJYKC2013020).		13	1	1	4	35	SPRINGER/PLENUM PUBLISHERS	NEW YORK	233 SPRING ST, NEW YORK, NY 10013 USA	0022-2291	1573-7357		J LOW TEMP PHYS	J. Low Temp. Phys.	FEB	2014	174	2016-03-04
11174004	J	Zheng, GH; Yuan, ZH; Dai, ZX; Wang, HQ; Li, HB; Ma, YQ; Li, G				Zheng, G. H.; Yuan, Z. H.; Dai, Z. X.; Wang, H. Q.; Li, H. B.; Ma, Y. Q.; Li, G.			Improvement of the Thermoelectric Properties of (Sr0.9La0.1)(3)Ti2O7 by Ag Addition	JOURNAL OF LOW TEMPERATURE PHYSICS	1.021			English	Article						Ag addition; Oxide materials; Thermoelectric performance	NB-DOPED SRTIO3; TRANSPORT-PROPERTIES; CERAMICS	Ruddlesden-Popper (RP) phase (Sr0.9La0.1)(3)Ti2O7/xAg (x=0, 0.05, 0.10, 0.15) are systematically investigated with regard to their phase composition and thermoelectric transport properties. The XRD results show that all oxide samples are of two phases and they have layered microstructure. The electrical conductivity is found to be increased simultaneously. And the absolute Seebeck coefficient dec…	[Zheng, G. H.; Yuan, Z. H.; Dai, Z. X.; Wang, H. Q.; Li, H. B.; Ma, Y. Q.; Li, G.] Anhui Univ, Anhui Key Lab Informat Mat & Devices, Sch Phys & Mat Sci, Hefei 230039, Peoples R China	Zheng, GH (reprint author), Anhui Univ, Anhui Key Lab Informat Mat & Devices, Sch Phys & Mat Sci, Hefei 230039, Peoples R China.	ghzheng@ahu.edu.cn	Li, Guang/O-7680-2014	Li, Guang/0000-0002-9639-8783	National Science Foundation of China [11204001, 10804110, 11174004]; Anhui Provincial Natural Science Foundation [1208085QA07]; Anhui University Scientific Research Fund [06060283, 2009QN006A, 32030028]; '211 Project' of Anhui University	This work was financially supported by the National Science Foundation of China under Grant No. 11204001, No. 10804110 and No. 11174004; this work was also financially supported by Anhui Provincial Natural Science Foundation (1208085QA07); by Anhui University Scientific Research Fund No. 06060283, No. 2009QN006A and No. 32030028, '211 Project' of Anhui University.		19	2	2	3	56	SPRINGER/PLENUM PUBLISHERS	NEW YORK	233 SPRING ST, NEW YORK, NY 10013 USA	0022-2291			J LOW TEMP PHYS	J. Low Temp. Phys.	OCT	2013	173	2016-01-02
11174004	J	Xu, YF; Ma, YQ; Zhang, X; Zheng, GH; Dai, ZX; Ma, Q; Zan, FL; Li, G; Wu, MZ				Xu, Yuanfeng; Ma, Yongqing; Zhang, Xian; Zheng, Ganhong; Dai, Zhenxiang; Ma, Qian; Zan, Fenlian; Li, Guang; Wu, Mingzai			Effects of the Fe3+/Sr2+ molar ratio on the exchange-coupling of the composite and single-phase SrFe12O19	EUROPEAN PHYSICAL JOURNAL-APPLIED PHYSICS	0.774			English	Article							MAGNETIC-PROPERTIES; STRONTIUM HEXAFERRITE; COPRECIPITATION METHOD; BARIUM HEXAFERRITE; HIGH-COERCIVITY; REMANENCE; PRECURSOR; FERRITES	It has been systematically investigated about the magnetic properties of the composite and single-phase SrFe12O19 prepared with the precursor of different Fe3+/Sr2+ molar ratios of 12:1, 11:1 and 10:1, respectively. With increasing the calcinations temperature, the coercivity of all samples decreases which can be determined by the stress model. The delta m(H) results indicate that the intergrain …	[Xu, Yuanfeng; Ma, Yongqing; Zhang, Xian; Zheng, Ganhong; Dai, Zhenxiang; Ma, Qian; Zan, Fenlian; Li, Guang; Wu, Mingzai] Anhui Univ, Sch Phys & Mat Sci, Anhui Key Lab Informat Mat & Devices, Hefei 230039, Peoples R China	Xu, YF (reprint author), Anhui Univ, Sch Phys & Mat Sci, Anhui Key Lab Informat Mat & Devices, Hefei 230039, Peoples R China.	yqma@ahu.edu.cn	Li, Guang/O-7680-2014	Li, Guang/0000-0002-9639-8783	National Natural Science Foundation of China [11174004, 50901074]; Higher Educational Natural Science Foundation of Anhui Province [KJ2010A012]; "211 Project" of Anhui University	This work was supported by the National Natural Science Foundation of China (No. 11174004), National Natural Science Foundation of China (No. 50901074), Higher Educational Natural Science Foundation of Anhui Province (KJ2010A012) and the "211 Project" of Anhui University.		28	3	3	5	30	EDP SCIENCES S A	LES ULIS CEDEX A	17, AVE DU HOGGAR, PA COURTABOEUF, BP 112, F-91944 LES ULIS CEDEX A, FRANCE	1286-0042			EUR PHYS J-APPL PHYS	Eur. Phys. J.-Appl. Phys	APR	2013	62	1
11174004	J	Xu, YF; Ma, YQ; Xu, ST; Zheng, GH; Dai, ZX				Xu, Yuanfeng; Ma, Yongqing; Xu, Shitao; Zheng, Ganhong; Dai, Zhenxiang			Diluted and undiluted monodispersed CoFe2O4 nanoparticles: the effects of post-annealing on magnetic properties	JOURNAL OF MATERIALS SCIENCE	6.626			English	Article							ONE-POT SYNTHESIS; EXCHANGE-BIAS; SOLVOTHERMAL SYNTHESIS; COMBUSTION SYNTHESIS; SURFACE ANISOTROPY; FERRITE; NANOCOMPOSITES; NANOCRYSTALS; RELAXATION; NANOTUBES	Well-dispersed uniform CoFe2O4 nanoparticles were synthesized by thermal decomposition of Fe(acac)(3) and Co(acac)(2) in a solution of oleic acid, oleylamine, and benzyl ether. We diluted some of the nanoparticles in a SiO2 matrix, and then annealed undiluted and diluted samples at 300-700 A degrees C. For the undiluted samples, the interparticle dipolar interaction dominated the macroscopic magn…	[Xu, Yuanfeng; Ma, Yongqing; Xu, Shitao; Zheng, Ganhong; Dai, Zhenxiang] Anhui Univ, Sch Phys & Mat Sci, Anhui Key Lab Informat Mat & Devices, Hefei 230039, Peoples R China	Ma, YQ (reprint author), Anhui Univ, Sch Phys & Mat Sci, Anhui Key Lab Informat Mat & Devices, Hefei 230039, Peoples R China.	yqma@ahu.edu.cn			National Natural Science Foundation of China [11174004, 51471001]	This work was supported by the National Natural Science Foundation of China (Grant Nos. 11174004 and 51471001).		43	4	4	12	35	SPRINGER	NEW YORK	233 SPRING ST, NEW YORK, NY 10013 USA	0022-2461	1573-4803		J MATER SCI	J. Mater. Sci.	JUL	2015	50	13
11174004	J	Zhu, YN; Zheng, GH; Dai, ZX; Zhang, LY; Li, YQ; Mu, JJ				Zhu, Ya Nan; Zheng, Gan Hong; Dai, Zhen Xiang; Zhang, Ling Yun; Li, Yong Qiang; Mu, Jing Jing			Luminescent properties of Sr4V2O9:Eu3+,Ba2+ phosphors prepared by a solvothermal method	MATERIALS RESEARCH BULLETIN	2.288			English	Article						Luminescence; Ba-doping; Solvo-thermal method	LIGHT-EMITTING-DIODE; RARE-EARTH IONS; PHOTOLUMINESCENCE PROPERTIES; ENHANCED PHOTOLUMINESCENCE; NANOCRYSTALS; INTENSITIES; BA2+; EU3+; DY; LN	Eu3+ and Ba2+ co-doped Sr4V2O9 samples are prepared via a hydrothermal method and the structure, morphology, and photoluminescence properties are investigated. Sr4V2O9 is composed of disperse nano-rods. However, with Eu3+ and Ba2+ co-doping, nano-rods begin agglomerated and extend outward from the center to form a flower-like structure. Photoluminescence measurement indicates that Ba2+ dopants gr…	[Zhu, Ya Nan; Zheng, Gan Hong; Dai, Zhen Xiang; Zhang, Ling Yun; Li, Yong Qiang; Mu, Jing Jing] Anhui Univ, Sch Phys & Mat Sci, Anhui Key Lab Informat Mat & Devices, Hefei 230039, Peoples R China	Zheng, GH (reprint author), Anhui Univ, Sch Phys & Mat Sci, Anhui Key Lab Informat Mat & Devices, Hefei 230039, Peoples R China.	ghzheng@ahu.edu.cn			National Natural Science Foundation of China [11204001, 11174004]; Anhui Provincial Natural Science Foundation [1208085QA07, 1308085MA04]; Higher Educational Natural Science Foundation of Anhui Province [KJ2013A031]; Anhui University Scientific Research Fund [KYXL2013009]; Anhui University [SZJYKC2013020]; National Training Programs of Innovation and Entrepreneurship for Undergraduates [201410357…	This work was financially supported by the National Natural Science Foundation of China under grant nos. 11204001 and 11174004, Anhui Provincial Natural Science Foundation (1208085QA07 and 1308085MA04), and the Higher Educational Natural Science Foundation of Anhui Province (KJ2013A031). This work was also supported by Anhui University Scientific Research Fund (KYXL2013009), "211 Project" of Anhu…		21	1	1	6	6	PERGAMON-ELSEVIER SCIENCE LTD	OXFORD	THE BOULEVARD, LANGFORD LANE, KIDLINGTON, OXFORD OX5 1GB, ENGLAND	0025-5408	1873-4227		MATER RES BULL	Mater. Res. Bull.	OCT	2015	70
11174004	J	Li, YQ; Zheng, GH; Dai, ZX; Zhu, YN; Zhang, YY; Ma, YQ				Li, Yong Qiang; Zheng, Gan Hong; Dai, Zhen Xiang; Zhu, Ya Nan; Zhang, Yin Yun; Ma, Yong Qin			Photoluminescence properties of Y0.5-xGd0.35Eu0.15BixNbO4 (0 <= x <= 0.30) and Y0.35Gd0.35Eu0.15Bi0.15Nb1-yPyO4 (0 <= y <= 0.20) phosphors	MATERIALS RESEARCH BULLETIN	2.288			English	Article						Optical materials; Luminescence; Phosphors	LUMINESCENT PROPERTIES; OPTICAL-PROPERTIES; RED EMISSION; EU3+; NANOPHOSPHORS	The Y0.5-xGd0.35Eu0.15BixNbO4 (0 <= x <= 0.30) and Y0.35Gd0.35Eu0.15Bi0.15Nb1-yPyO4 (0 <= y <= 0.20) phosphors have been synthesized by the conventional solid-state reaction. For these Y0.5-xGd0.35Eu0.15BixNbO4 (0 <= x <= 0.30) samples, the emission increases and then decreases with increasing Bi content, and the maximum emission is achieved when x is 0.18. As for the Y0.35Gd0.35Eu0.15Bi0.15Nb1-y…	[Li, Yong Qiang; Zheng, Gan Hong; Dai, Zhen Xiang; Zhu, Ya Nan; Zhang, Yin Yun; Ma, Yong Qin] Anhui Univ, Sch Phys & Mat Sci, Anhui Key Lab Informat Mat & Devices, Hefei 230039, Peoples R China	Zheng, GH (reprint author), Anhui Univ, Sch Phys & Mat Sci, Anhui Key Lab Informat Mat & Devices, Hefei 230039, Peoples R China.	gzheng@ahu.edu.cn			National Science Foundation of China [11204001, 11174004]; Anhui Provincial Natural Science Foundation [1208085QA07, 1308085MA04]; Higher Educational Natural Science Foundation of Anhui Province [KJ2013A031]; Anhui University [KYXL2013009, 201410357005, SZJYKC2013020]	This work was financially supported by the National Science Foundation of China under Grant No. 11204001 and No. 11174004, Anhui Provincial Natural Science Foundation(1208085QA07 and 1308085MA04), and the Higher Educational Natural Science Foundation of Anhui Province (KJ2013A031). This work was also supported by Anhui University Scientific Research Fund No. KYXL2013009 and 201410357005, "211 Pro…		18	0	0	3	7	PERGAMON-ELSEVIER SCIENCE LTD	OXFORD	THE BOULEVARD, LANGFORD LANE, KIDLINGTON, OXFORD OX5 1GB, ENGLAND	0025-5408	1873-4227		MATER RES BULL	Mater. Res. Bull.	APR	2015	64
11174004	J	Xu, ST; Ma, YQ; Xu, YF; Sun, X; Geng, BQ; Zheng, GH; Dai, ZX				Xu, Shi-tao; Ma, Yong-qing; Xu, Yuan-feng; Sun, Xiao; Geng, Bing-qian; Zheng, Gan-hong; Dai, Zhen-xiang			Pure dipolar-interacted CoFe2O4 nanoparticles and their magnetic properties	MATERIALS RESEARCH BULLETIN	2.288			English	Article						Magnetic materials; Chemical synthesis; Magnetic properties	NANOCOMPOSITE PERMANENT-MAGNETS; ONE-POT SYNTHESIS; INTERPARTICLE INTERACTIONS; COBALT PARTICLES; EXCHANGE BIAS; FERRITE; ANISOTROPY; NANOCRYSTALS; BATTERIES	The mono-dispersed and uniform CoFe2O4 nanoparticles were synthesized by the thermal decomposition of Fe(acac)(3) and Co(acac)(2). Then the CoFe2O4 nanoparticles were diluted in amorphous SiO2 matrix with different CoFe2O4 nanoparticles' concentrations. All samples show the positive or negative exchange bias behavior, indicating the presence of canted spin layer at the CoFe2O4 nanoparticles' surf…	[Xu, Shi-tao; Ma, Yong-qing; Xu, Yuan-feng; Sun, Xiao; Geng, Bing-qian; Zheng, Gan-hong; Dai, Zhen-xiang] Anhui Univ, Sch Phys & Mat Sci, Anhui Key Lab Informat Mat & Devices, Hefei 230039, Peoples R China; [Xu, Shi-tao] Huaibei Normal Univ, Sch Phys & Elect Informat, Huaibei 235000, Peoples R China	Ma, YQ (reprint author), Anhui Univ, Sch Phys & Mat Sci, Anhui Key Lab Informat Mat & Devices, Hefei 230039, Peoples R China.	yqma@ahu.edu.cn			National Natural Science Foundation of China [11174004, 51471001]	This work was supported by the National Natural Science Foundation of China (Grant Nos. 11174004 and 51471001).		34	7	7	9	40	PERGAMON-ELSEVIER SCIENCE LTD	OXFORD	THE BOULEVARD, LANGFORD LANE, KIDLINGTON, OXFORD OX5 1GB, ENGLAND	0025-5408	1873-4227		MATER RES BULL	Mater. Res. Bull.	FEB	2015	62
11174004	J	Xu, YF; Ma, YQ; Xu, ST; Zan, FL; Zheng, GH; Dai, ZX				Xu, Y. F.; Ma, Y. Q.; Xu, S. T.; Zan, F. L.; Zheng, G. H.; Dai, Z. X.			Effects of vacancy and exchange-coupling between grains on magnetic properties of SrFe12O19 and alpha-Fe2O3 composites	MATERIALS RESEARCH BULLETIN	2.288			English	Article						M-type Sr-ferrite; Coercivity mechanism; Exchange-coupling; Cation vacancy	STRONTIUM HEXAFERRITE; HYDROTHERMAL SYNTHESIS; TEMPERATURE-DEPENDENCE; HIGH COERCIVITY; NANOPARTICLES; NANOCOMPOSITES; PARTICLES; BAFE12O19; FERRITES; ND	All samples were synthesized via supercritical (390 degrees C) and low-temperature (190 degrees C) hydrothermal methods followed by annealing at 1000 degrees C, and contained both SrFe12O19 and alpha-Fe2O3 phases as reported in literature. The magnetic properties sensitively depended on the relative content of each phase, which was generally attributed to phase homogeneity and microstructural cha…	[Xu, Y. F.; Ma, Y. Q.; Xu, S. T.; Zan, F. L.; Zheng, G. H.; Dai, Z. X.] Anhui Univ, Sch Phys & Mat Sci, Anhui Key Lab Informat Mat & Devices, Hefei 230039, Peoples R China	Ma, YQ (reprint author), Anhui Univ, Sch Phys & Mat Sci, Anhui Key Lab Informat Mat & Devices, Hefei 230039, Peoples R China.	yqma@ahu.edu.cn			National Natural Science Foundation of China [11174004, 11204001]; Anhui Province Natural Science Foundation [1208085QA07]; "211 Project" of Anhui University [SZJYKC2013020]	This work was supported by the National Natural Science Foundation of China (Grant Nos. 11174004 and 11204001), Anhui Province Natural Science Foundation (1208085QA07), the "211 Project" of Anhui University (SZJYKC2013020).		39	6	6	7	37	PERGAMON-ELSEVIER SCIENCE LTD	OXFORD	THE BOULEVARD, LANGFORD LANE, KIDLINGTON, OXFORD OX5 1GB, ENGLAND	0025-5408	1873-4227		MATER RES BULL	Mater. Res. Bull.	SEP	2014	57
11174004	J	Ma, Q; Ma, YQ; Zan, FL; Xu, YF; Zheng, GH; Dai, ZX; Wu, MZ; Li, G				Ma, Qian; Ma, Yongqing; Zan, Fenlian; Xu, Yuanfeng; Zheng, Ganhong; Dai, Zhenxiang; Wu, Mingzai; Li, Guang			Complex exchange anisotropy behavior in Co3O4-Ni0.6Zn0.4Fe2O4 composite with different Co3O4 content	MATERIALS RESEARCH BULLETIN	2.288			English	Article						Magnetic materials; Chemical synthesis; Magnetic properties	OXIDE HOLLOW STRUCTURES; RANDOM-FIELD MODEL; MAGNETIC-PROPERTIES; BIAS; NANOPARTICLES; BILAYERS; COBALT; NANOCOMPOSITES; FE; ANTIFERROMAGNET	Co3O4-Ni0.6Zn0.4Fe2O4 composites with different Co3O4 content have been synthesized by the hydrothermal combining with sal-gel methods. Exchange bias and significant coercivity enhancement have been observed around and below Neel temperature, T-N, of Co3O4 at certain Co3O4 content. Interestingly, the exchange anisotropy does not vanish at a much higher temperature of 200 K above T-N. The exchange…	[Ma, Qian; Ma, Yongqing; Zan, Fenlian; Xu, Yuanfeng; Zheng, Ganhong; Dai, Zhenxiang; Wu, Mingzai; Li, Guang] Anhui Univ, Anhui Key Lab Informat Mat & Devices, Sch Phys & Mat Sci, Hefei 230601, Peoples R China	Ma, YQ (reprint author), Anhui Univ, Anhui Key Lab Informat Mat & Devices, Sch Phys & Mat Sci, Hefei 230601, Peoples R China.	yqma@ahu.edu.cn	Li, Guang/O-7680-2014	Li, Guang/0000-0002-9639-8783	National Natural Science Foundation of China [11174004, 11204001]; Anhui Provincial Natural Science Foundation [1208085QA07]; Anhui University Scientific Research Fund [KYXL2012017, KYXL2013009]; "211 Project" of Anhui University [SZJYKC2013020]	This work was supported by the National Natural Science Foundation of China (Grant Nos. 11174004 and 11204001). This work was also financially supported by Anhui Provincial Natural Science Foundation (1208085QA07); by Anhui University Scientific Research Fund No. KYXL2012017, No. KYXL2013009, "211 Project" of Anhui University (SZJYKC2013020).		63	4	4	7	30	PERGAMON-ELSEVIER SCIENCE LTD	OXFORD	THE BOULEVARD, LANGFORD LANE, KIDLINGTON, OXFORD OX5 1GB, ENGLAND	0025-5408	1873-4227		MATER RES BULL	Mater. Res. Bull.	MAR	2014	51
11174004	J	Qian, SB; Ma, YQ; Dai, ZX; Zheng, GH; Zou, D; Li, G; Wu, MZ				Qian, Shibing; Ma, Yongqing; Dai, Zhenxiang; Zheng, Ganhong; Zou, Dan; Li, Guang; Wu, Mingzai			Photoluminescence properties of Na+-free and Na+ co-doped Ca9Gd(VO4)(7): Eu3+, Dy3+	MATERIALS RESEARCH BULLETIN	2.288			English	Article						Optical materials; Chemical synthesis; Luminescence	ENHANCED LUMINESCENCE; RED PHOSPHORS; LI; LN; COPRECIPITATION; GD2O3-EU3+; EXCITATION; EMISSION; CRYSTAL; GROWTH	The Na+-free and Na+ co-doped Ca9Gd(VO4)(7):Eu3+, Dy3+ phosphors have been synthesized by the conventional solid-state reaction. For the Na+-free Ca9Gd(VO4)(7):Eu3+, Dy3+ phosphors, the emission spectra at lambda(ex) = 300 nm exhibit red, yellow and blue emission due to f-f transitions of Dy3+ and Eu3+, and the emission intensity can be tuned by the concentration of Dy3+ and Eu3+. For the Na+ co-…	[Qian, Shibing; Ma, Yongqing; Dai, Zhenxiang; Zheng, Ganhong; Zou, Dan; Li, Guang; Wu, Mingzai] Anhui Univ, Anhui Key Lab Informat Mat & Devices, Sch Phys & Mat Sci, Hefei 230039, Peoples R China	Ma, YQ (reprint author), Anhui Univ, Anhui Key Lab Informat Mat & Devices, Sch Phys & Mat Sci, Hefei 230039, Peoples R China.	yqma@ahu.edu.cn	Li, Guang/O-7680-2014	Li, Guang/0000-0002-9639-8783	National Natural Science Foundation of China [11174004]; Higher Educational Natural Science Foundation of Anhui Province [KJ2010A012]; Anhui University; Anhui University Young Scientific Research Fund [2009QN006A]	This work was supported by the National Natural Science Foundation of China (No. 11174004), the Higher Educational Natural Science Foundation of Anhui Province (KJ2010A012), the "211 Project" of Anhui University and Anhui University Young Scientific Research Fund No, 2009QN006A.		28	10	10	4	31	PERGAMON-ELSEVIER SCIENCE LTD	OXFORD	THE BOULEVARD, LANGFORD LANE, KIDLINGTON, OXFORD OX5 1GB, ENGLAND	0025-5408			MATER RES BULL	Mater. Res. Bull.	FEB	2013	48	2
11174004	J	Zhao, XB; Pang, ZW; Wu, MZ; Liu, XS; Zhang, H; Ma, YQ; Sun, ZQ; Zhang, LD; Chen, XS				Zhao, Xiubin; Pang, Zhanwen; Wu, Mingzai; Liu, Xiansong; Zhang, Hui; Ma, Yongqing; Sun, Zhaoqi; Zhang, Lide; Chen, Xiaoshuang			Magnetic field-assisted synthesis of wire-like Co3O4 nanostructures: Electrochemical and photocatalytic studies	MATERIALS RESEARCH BULLETIN	2.288			English	Article						Nanostructures; Chemical synthesis; Electron microscopy; Electrochemical properties	LITHIUM-ION BATTERIES; CONTROLLED GROWTH; COO NANOCRYSTALS; NANOWIRE ARRAYS; SENSORS	Wire-like Co3O4 nanostructures were prepared by the combination of magnetic field-assisted hydrothermal reduction of cobalt ions and the subsequent ambient annealing at 500 degrees C. X-ray diffraction (XRD) and scanning electron microscopy (SEM) were used to characterize the structure and morphological evolution of the products. The results show that the wire-like nanostructures possess diameter…	[Zhao, Xiubin; Pang, Zhanwen; Wu, Mingzai; Liu, Xiansong; Zhang, Hui; Ma, Yongqing; Sun, Zhaoqi] Anhui Univ, Sch Phys & Mat, Anhui Key Lab Informat Mat & Devices, Hefei 230039, Peoples R China; [Wu, Mingzai; Zhang, Lide] Chinese Acad Sci, Inst Solid State Phys, Key Lab Mat Phys, Hefei 230031, Anhui, Peoples R China; [Chen, Xiaoshuang] Chinese Acad Sci, Shanghai Inst Tech Phys, Shanghai 200083, Pe…	Wu, MZ (reprint author), Anhui Univ, Sch Phys & Mat, Anhui Key Lab Informat Mat & Devices, Hefei 230039, Peoples R China.	mingzaiwu@gmail.com			211 project of Anhui University; National Natural Science Foundation of China [50901074, 51272001, 60976092, 11174004]; Anhui Provincial Natural Science Fund [11040606M49]; Higher Educational Natural Science Foundation of Anhui Province [KJ2012A007]; Foundation for Young Talents in College of Anhui Province [05010243]	This work was financed by the 211 project of Anhui University, National Natural Science Foundation of China (50901074, 51272001, 60976092, 11174004), Anhui Provincial Natural Science Fund (11040606M49), Higher Educational Natural Science Foundation of Anhui Province (KJ2012A007) and the Foundation for Young Talents in College of Anhui Province under grant (05010243).		27	18	18	7	89	PERGAMON-ELSEVIER SCIENCE LTD	OXFORD	THE BOULEVARD, LANGFORD LANE, KIDLINGTON, OXFORD OX5 1GB, ENGLAND	0025-5408	1873-4227		MATER RES BULL	Mater. Res. Bull.	JAN	2013	48	1
11174004	J	Dai, ZX; Zheng, GH; Wang, B; Wang, WW; Ma, YQ; Zeng, Z				Dai, Zhen-Xiang; Zheng, Gan-Hong; Wang, Bing; Wang, Wei-Wei; Ma, Yong-Qing; Zeng, Zhi			First-principles calculations on spin-polarized transport properties of Mn4O4 cluster	RARE METALS	1.009			English	Article						Cluster; First-principles; Band-matching model; Transport mechanism	CONDUCTANCE	Taking the Mn4O4 cluster as a model system, the spin-polarized transport properties of the small cluster system were systematically probed. The theoretical investigations are based on density-functional theory and non-equilibrium Green's functional method. The equilibrium transport mechanism is illustrated by the band structure of the electrode, the electronic structure of the Mn4O4 cluster and t…	[Dai, Zhen-Xiang; Zheng, Gan-Hong; Wang, Bing; Wang, Wei-Wei; Ma, Yong-Qing] Anhui Univ, Sch Phys & Mat Sci, Hefei 230069, Peoples R China; [Zeng, Zhi] Chinese Acad Sci, Inst Solid State Phys, Key Lab Mat Phys, Hefei 230031, Peoples R China	Dai, ZX (reprint author), Anhui Univ, Sch Phys & Mat Sci, Hefei 230069, Peoples R China.	physdai@ahu.edu.cn			National Natural Science Foundation of China [11204001, 10804110, 11174004]; Anhui University Scientific Research Fund [06060283, 2009QN006A, 32030028]; "211 Project" of Anhui University; Anhui Provincial Natural Science Foundation [1208085QA07, 1308085MA04]; Education Department in Anhui [06070241]; Educational Commission [KJ2013A031]	This work was financially supported by the National Natural Science Foundation of China (Nos. 11204001, 10804110, and 11174004), Anhui University Scientific Research Fund (Nos. 06060283, 2009QN006A, and 32030028), "211 Project" of Anhui University, Anhui Provincial Natural Science Foundation (Nos. 1208085QA07 and 1308085MA04), the Major Project of Education Department in Anhui (No. 06070241), and…		24	0	0	9	13	NONFERROUS METALS SOC CHINA	BEIJING	12B FUXIN RD, BEIJING 100814, PEOPLES R CHINA	1001-0521	1867-7185		RARE METALS	Rare Metals	JAN	2015	34	1
11174004	J	Dai, ZX; Dong, YQ; Zheng, GH; Qian, SB; Ma, Q; Li, G				Dai, Zhen-Xiang; Dong, Yu-Qin; Zheng, Gan-Hong; Qian, Shi-Bing; Ma, Qian; Li, Guang			YVO4: Eu3+ photoluminescence films with Bi doping	RARE METALS	1.009			English	Article						Photoluminescence film; Bi3+ content; Emission intensity	RED PHOSPHORS; COPRECIPITATION; COMBINATORIAL; EXCITATION	Y0.95-x Eu0.05VO4:xBi(3+) (x = 0, 0.02, 0.04, 0.06, 0.08, and 0.10 mol) six photoluminescence films were deposited on glass substrates by sol-gel spin-coating method. Their morphology and optical property were investigated. The micrographs for the six samples have no change with Bi3+ doping. The emission spectra result shows that a dominant red emission peak at 620 nm, which is due to the Eu3+ el…	[Dai, Zhen-Xiang; Dong, Yu-Qin; Zheng, Gan-Hong; Qian, Shi-Bing; Ma, Qian; Li, Guang] Anhui Univ, Sch Phys & Mat Sci, Anhui Key Lab Informat Mat & Devices, Hefei 230039, Peoples R China	Zheng, GH (reprint author), Anhui Univ, Sch Phys & Mat Sci, Anhui Key Lab Informat Mat & Devices, Hefei 230039, Peoples R China.	ghzheng@ahu.ac.cn	Li, Guang/O-7680-2014	Li, Guang/0000-0002-9639-8783	National Science Foundation of China [10804110, 11204001, 11174004]; Anhui Provincial Natural Science Foundation [1208085QA07]; Anhui University Scientific Research Fund [06060283, 2009QN006A, 32030028]; "211 Project" of Anhui University; Education Department in Anhui [06070241]	This work was financially supported by the National Science Foundation of China (Nos. 10804110, 11204001, and 11174004), the Anhui Provincial Natural Science Foundation (No. 1208085QA07), Anhui University Scientific Research Fund (Nos. 06060283, 2009QN006A, and 32030028), and "211 Project" of Anhui University and the Major Project of Education Department in Anhui (No. 06070241).		16	7	7	5	24	NONFERROUS METALS SOC CHINA	BEIJING	12B FUXIN RD, BEIJING 100814, PEOPLES R CHINA	1001-0521	1867-7185		RARE METALS	Rare Metals	DEC	2014	33	6
11174004	J	Qian, SB; Ma, YQ; Zan, FL; Zou, D; Dai, ZX; Zheng, GH; Li, G				Qian, Shibing; Ma, Yongqing; Zan, Fenlian; Zou, Dan; Dai, Zhenxiang; Zheng, Ganhong; Li, Guang			Fine YAG:Ce3+ nanoparticles synthesised by supercritical hydrothermal reaction	MICRO & NANO LETTERS	0.853			English	Article							OPTICAL-PROPERTIES; YAG; PHOSPHORS; PHOTOLUMINESCENCE; LUMINESCENCE; MORPHOLOGY; PARTICLES; GROWTH	Yttrium aluminium garnet (YAG):Ce3+ nanoparticles have been synthesised by the supercritical hydrothermal method at 390 degrees C in a series of reaction times of 2, 4, 6, 8, 10 and 12 h, respectively, and characterised by X-ray diffraction, a scanning electron microscope, (high resolution) transmission electron microscopy and several measurements of fluorescence properties. The single-phase YAG:…	[Qian, Shibing; Ma, Yongqing; Zan, Fenlian; Zou, Dan; Dai, Zhenxiang; Zheng, Ganhong; Li, Guang] Anhui Univ, Sch Phys & Mat Sci, Anhui Key Lab Informat Mat & Devices, Hefei 230039, Peoples R China	Ma, YQ (reprint author), Anhui Univ, Sch Phys & Mat Sci, Anhui Key Lab Informat Mat & Devices, Hefei 230039, Peoples R China.	yqma@ahu.edu.cn	Li, Guang/O-7680-2014	Li, Guang/0000-0002-9639-8783	National Science Foundation of China [11174004, 10804110, 11204001]; Anhui Province Natural Science Foundation [1208085QA07]; Anhui University Scientific Research Fund [06060283, 2009QN006A, 32030028]; '211 Project' of Anhui University	This work was financially supported by the National Science Foundation of China under grant numbers 11174004, 10804110 and 11204001; also by the Anhui Province Natural Science Foundation (grant number 1208085QA07), and by the Anhui University Scientific Research Fund numbers 06060283, 2009QN006A and 32030028, and the '211 Project' of Anhui University.		26	2	2	1	25	INST ENGINEERING TECHNOLOGY-IET	HERTFORD	MICHAEL FARADAY HOUSE SIX HILLS WAY STEVENAGE, HERTFORD SG1 2AY, ENGLAND	1750-0443			MICRO NANO LETT	Micro Nano Lett.	APR	2013	8	4
11174004	J	Zheng, GH; Dai, ZX; Dong, YQ; Ma, YQ; Li, G				Zheng, G. -H.; Dai, Z. -X.; Dong, Y. -Q.; Ma, Y. -Q.; Li, G.			Effects of Al doping in manganites La0.9Te0.1MnO3	MATERIALS RESEARCH INNOVATIONS	0.83			English	Article						Al doping; Structural properties; Magnetic properties; Transport properties; Thermal conductivity	TRANSPORT-PROPERTIES; DOUBLE-EXCHANGE; POLYCRYSTALLINE LA0.825SR0.175MN1-XCU(X)O-3; CHARGE-TRANSPORT; FILMS; MAGNETORESISTANCE; LA0.7CA0.3MNO3; LA1-XSRXMNO3; RESISTIVITY; LA	The effects of Al doping at Mn sites in manganites La0.9Te0.1MnO3 have been studied by preparing the series La0.9Te0.1Mn1-xAlxO3 (0.05 <= x <= 0.20). All samples can be indexed by rhombohedral lattice with the space group R (3) over barC. Upon Al doping, both the Curie temperature T-C and magnetisation M are suppressed. The resistivity measurements indicate that there exists a weak metal-insulato…	[Zheng, G. -H.; Dai, Z. -X.; Dong, Y. -Q.; Ma, Y. -Q.; Li, G.] Anhui Univ, Sch Phys & Mat Sci, Anhui Key Lab Informat Mat & Devices, Hefei 230039, Peoples R China	Zheng, GH (reprint author), Anhui Univ, Sch Phys & Mat Sci, Anhui Key Lab Informat Mat & Devices, Hefei 230039, Peoples R China.	ghzheng@ahu.edu.cn	Li, Guang/O-7680-2014	Li, Guang/0000-0002-9639-8783	Anhui University Young Scientific Research Fund [2009QN006A]; '211 Project' of Anhui University; National Nature Science Foundation of China [11174004]; Anhui Provincial Education Office Research Fund [KJ2007B130]	This work was financially supported by Anhui University Young Scientific Research Fund no. 2009QN006A, '211 Project' of Anhui University, the National Nature Science Foundation of China under contract no. 11174004 and Anhui Provincial Education Office Research Fund no. KJ2007B130.		31	0	0	3	17	MANEY PUBLISHING	LEEDS	STE 1C, JOSEPHS WELL, HANOVER WALK, LEEDS LS3 1AB, W YORKS, ENGLAND	1432-8917			MATER RES INNOV	Mater. Res. Innov.	NOV	2012	16	6
11174004	J	Zheng, GH; Dai, ZX; Dong, YQ; Zan, FL; Zou, D; Ma, YQ; Li, G				Zheng, G. H.; Dai, Z. X.; Dong, Y. Q.; Zan, F. L.; Zou, D.; Ma, Y. Q.; Li, G.			Low thermal conductivity for Sr1-xLaxTiO3	MATERIALS RESEARCH INNOVATIONS	0.83			English	Article						SrTiO3; Thermal conductivity	THERMOELECTRIC PROPERTIES; DOPED SRTIO3; HIGH-TEMPERATURE; LA; PERFORMANCE; CRYSTALS	N type thermoelectric materials Sr1-xLaxTiO3 (x=0.02, 0.06 and 0.10) have been obtained by hydrothermal method and sintering at 900 and 1100 degrees C. The thermoelectric properties have been measured, and all of the samples in the measured temperature range have been found to be insulating. Very low thermal conductivity kappa=0.75 W m(-1) K-1 is found at 500 K for Sr0.9La0.1TiO3 after sintering …	[Zheng, G. H.; Dai, Z. X.; Dong, Y. Q.; Zan, F. L.; Zou, D.; Ma, Y. Q.; Li, G.] Anhui Univ, Sch Phys & Mat Sci, Hefei 230039, Peoples R China	Zheng, GH (reprint author), Anhui Univ, Sch Phys & Mat Sci, Hefei 230039, Peoples R China.	ghzheng@ahu.edu.cn	Li, Guang/O-7680-2014	Li, Guang/0000-0002-9639-8783	Natural Science Foundation of Anhui Province [1208085QA07]; National Nature Science Foundation of China [11174004]; Higher Educational Natural Science Foundation of Anhui Province [KJ2007B130]; Anhui University Young Scientific Research Fund [2009QN006A]; Anhui University [39030039]	This work was supported by the Natural Science Foundation of Anhui Province (grant no. 1208085QA07), the National Nature Science Foundation of China (grant no. 11174004), the Higher Educational Natural Science Foundation of Anhui Province (grant no. KJ2007B130) and the Anhui University Young Scientific Research Fund no. 2009QN006A and the Anhui University '211 Project' Teaching Quality third fund…		17	0	0	2	45	MANEY PUBLISHING	LEEDS	STE 1C, JOSEPHS WELL, HANOVER WALK, LEEDS LS3 1AB, W YORKS, ENGLAND	1432-8917			MATER RES INNOV	Mater. Res. Innov.	NOV	2012	16	6
11174005	J	Ning, LX; Lin, LH; Li, LL; Wu, CB; Duan, CK; Zhang, YF; Seijo, L				Ning, Lixin; Lin, Lihua; Li, Lanlan; Wu, Changbao; Duan, Chang-kui; Zhang, Yongfan; Seijo, Luis			Electronic properties and 4f -> 5d transitions in Ce-doped Lu2SiO5: a theoretical investigation	JOURNAL OF MATERIALS CHEMISTRY	6.626			English	Article							2ND-ORDER PERTURBATION-THEORY; DENSITY-FUNCTIONAL THEORY; AUGMENTED-WAVE METHOD; SPACE SCF METHOD; LUTETIUM OXYORTHOSILICATE; CORE POTENTIALS; SINGLE-CRYSTAL; IONS; STATE; APPROXIMATION	The electronic properties and the 4f -> 5d transitions of the dopant Ce3+ ions located at the two crystallographic lutetium sites of Lu2SiO5 (LSO) are investigated using the hybrid density functional theory (DFT) with the HSE06 functional and the wavefunction-based embedded cluster methods, respectively. The HSE06 calculations give a band gap of 6.35 eV for LSO, which agrees well with the reporte…	[Ning, Lixin; Lin, Lihua; Li, Lanlan; Wu, Changbao] Anhui Normal Univ, Dept Phys, Wuhu 241000, Anhui, Peoples R China; [Duan, Chang-kui] Univ Sci & Technol China, Dept Phys, Hefei 230026, Anhui, Peoples R China; [Seijo, Luis] Univ Autonoma Madrid, Dept Quim, E-28049 Madrid, Spain; [Zhang, Yongfan] Fuzhou Univ, Dept Chem, Fuzhou 350002, Fujian, Peoples R China; [Seijo, Luis] Univ Autonoma Madrid, …	Ning, LX (reprint author), Anhui Normal Univ, Dept Phys, Wuhu 241000, Anhui, Peoples R China.	ninglx@gmail.com	Seijo, Luis/G-3872-2011; lin, lihua/C-7862-2016	Seijo, Luis/0000-0002-0621-3694; lin, lihua/0000-0002-4268-1815	NSFC [11174005, 11074315, 90922022, 10804001]; SRF for ROCS, SEM; program for innovative research team in Anhui Normal University of China; MEC-Spain [MAT2011-24586]	This work was supported by the NSFC (grant nos 11174005, 11074315, 90922022, and 10804001), the SRF for ROCS, SEM and the program for innovative research team in Anhui Normal University of China. L.S. acknowledges support from MEC-Spain (grant no. MAT2011-24586).		63	15	15	4	29	ROYAL SOC CHEMISTRY	CAMBRIDGE	THOMAS GRAHAM HOUSE, SCIENCE PARK, MILTON RD, CAMBRIDGE CB4 0WF, CAMBS, ENGLAND	0959-9428	1364-5501		J MATER CHEM	J. Mater. Chem.		2012	22	27
11174005	J	Ning, LX; Huang, XX; Sun, JC; Huang, SZ; Chen, MY; Xia, ZG; Huang, YC				Ning, Lixin; Huang, Xiaoxiao; Sun, Jiancheng; Huang, Shizhong; Chen, Mingyue; Xia, Zhiguo; Huang, Yucheng			Effects of Si Codoping on Optical Properties of Ce-Doped Ca6BaP4O17: Insights from First-Principles Calculations	JOURNAL OF PHYSICAL CHEMISTRY C	4.772			English	Article							4F-ELECTRON BINDING-ENERGIES; AUGMENTED-WAVE METHOD; LUMINESCENCE PROPERTIES; INORGANIC-COMPOUNDS; CORE POTENTIALS; BAND-GAP; LANTHANIDE; PHOSPHOR; EU2+; TRANSITION	It was recently reported. that Ce-doped Ca6BaP4O17 displayed blue-green emission under excitation in the near-ultraviolet (UV) region and that luminescence intensities can be greatly improved by codoping with Si. Here, a combination of hybrid density functional theory (DFT) and wave function-based CASSCF/CASPT2 calculations at the spin-orbit level has been performed on geometric and electronic st…	[Ning, Lixin; Huang, Xiaoxiao; Sun, Jiancheng; Huang, Shizhong; Huang, Yucheng] Anhui Normal Univ, Dept Phys, Ctr Nano Sci & Technol, Wuhu 241000, Anhui, Peoples R China; [Chen, Mingyue; Xia, Zhiguo] Univ Sci & Technol Beijing, Sch Mat Sci & Engn, Beijing 100083, Peoples R China	Ning, LX (reprint author), Anhui Normal Univ, Dept Phys, Ctr Nano Sci & Technol, Wuhu 241000, Anhui, Peoples R China.; Xia, ZG (reprint author), Univ Sci & Technol Beijing, Sch Mat Sci & Engn, Beijing 100083, Peoples R China.	ninglx@mail.ahnu.edu.cn; xiazg@ustb.edu.cn			National Natural Science Foundation of China [11174005, 51272242, 11574003, 51572023]; Special and Excellent Research Fund of Anhui Normal University	This work has been supported by the National Natural Science Foundation of China (grant nos. 11174005, 51272242, 11574003, 51572023). L.N. acknowledges support from the Special and Excellent Research Fund of Anhui Normal University.		35	0	0	14	14	AMER CHEMICAL SOC	WASHINGTON	1155 16TH ST, NW, WASHINGTON, DC 20036 USA	1932-7447			J PHYS CHEM C	J. Phys. Chem. C	2016-02-25	2016	120	7
11174005	J	Shi, R; Qi, MM; Ning, LX; Pan, FJ; Zhou, L; Zhou, WJ; Huang, YC; Liang, HB				Shi, Rui; Qi, Minmin; Ning, Lixin; Pan, Fengjuan; Zhou, Lei; Zhou, Weijie; Huang, Yucheng; Liang, Hongbin			Combined Experimental and ab Initio Study of Site Preference of Ce3+ in SrAl2O4	JOURNAL OF PHYSICAL CHEMISTRY C	4.772			English	Article							AUGMENTED-WAVE METHOD; ELECTRONIC-PROPERTIES; CORE POTENTIALS; LUMINESCENCE; ENERGY; BAND; EU2+	Low-temperature photoluminescence properties of Sr1-2xCexNaxAl2O4 (x = 0.001) synthesized by a solid-state reaction method are measured with excitation energies in the vacuum ultraviolet (VUV) to ultraviolet (UV) range. Two distinct activator centers with different emission and excitation intensities are observed and attributed to CO occupying the Sri and ST2 sites of SrAl2O4 with different proba…	[Shi, Rui; Pan, Fengjuan; Zhou, Lei; Zhou, Weijie; Liang, Hongbin] Sun Yat Sen Univ, Sch Chem & Chem Engn, KLGHEI Environm & Energy Chem, MOE Lab Bioinorgan & Synthet Chem, Guangzhou 510275, Guangdong, Peoples R China; [Qi, Minmin; Ning, Lixin; Huang, Yucheng] Anhui Normal Univ, Dept Phys, Ctr Nano Sci & Technol, Wuhu 241000, Anhui, Peoples R China	Ning, LX (reprint author), Anhui Normal Univ, Dept Phys, Ctr Nano Sci & Technol, Wuhu 241000, Anhui, Peoples R China.	ninglx@mail.ahnu.edu.cn; cesbin@mail.sysu.edu.cn			National Natural Science Foundation of China [11174005, 21171176, U1232108, U1432249]; Guangzhou Science and Technology Project [2013Y2-00118]; Science and Technology Project of Guangdong Province [2013B010403010]; Natural Science Foundation of Guangdong Province [S2013030012842]; Special and Excellent Research Fund of Anhui Normal University	This work has been supported by the National Natural Science Foundation of China (nos. 11174005, 21171176, U1232108, and U1432249), Guangzhou Science and Technology Project (2013Y2-00118), Science and Technology Project of Guangdong Province (2013B010403010), and Natural Science Foundation of Guangdong Province (S2013030012842). L.N. acknowledges support from the Special and Excellent Research Fu…		32	1	1	17	25	AMER CHEMICAL SOC	WASHINGTON	1155 16TH ST, NW, WASHINGTON, DC 20036 USA	1932-7447			J PHYS CHEM C	J. Phys. Chem. C	2016-08-20	2015	119	33
11174005	J	Ning, LX; Zhou, CC; Chen, WP; Huang, YC; Duan, CK; Dorenbos, P; Tao, Y; Liang, HB				Ning, Lixin; Zhou, Cuicui; Chen, Wanping; Huang, Yucheng; Duan, Changkui; Dorenbos, Pieter; Tao, Ye; Liang, Hongbin			Electronic Properties of Ce3+-Doped Sr3Al2O5Cl2: A Combined Spectroscopic and Theoretical Study	JOURNAL OF PHYSICAL CHEMISTRY C	4.772			English	Article							4F-ELECTRON BINDING-ENERGIES; LIGHT-EMITTING-DIODES; AUGMENTED-WAVE METHOD; INORGANIC-COMPOUNDS; CORE POTENTIALS; 5D TRANSITIONS; BAND-GAP; PHOSPHOR; LUMINESCENCE; CE3+	Photoluminescence properties of Ce-doped Sr3Al2O5Cl2 crystals prepared by a solid-state reaction method are first investigated with excitation energies in the vacuum-ultraviolet (VUV) to ultraviolet (UV) range. Six bands are observed in the excitation spectrum of the Ce3+ 5d -> 4f emission at 15 K. The highest energy band is attributed to the host excitonic absorption, from which the band gap ene…	[Ning, Lixin; Zhou, Cuicui; Huang, Yucheng] Anhui Normal Univ, Dept Phys, Ctr Nano Sci & Technol, Wuhu 241000, Anhui, Peoples R China; [Chen, Wanping; Liang, Hongbin] Sun Yat Sen Univ, MOE Lab Bioinorgan & Synthet Chem, KLGHEI Environm & Energy Chem, Sch Chem & Chem Engn, Guangzhou 510275, Guangdong, Peoples R China; [Duan, Changkui] Univ Sci & Technol China, Dept Phys, Hefei 230026, Anhui, Peopl…	Ning, LX (reprint author), Anhui Normal Univ, Dept Phys, Ctr Nano Sci & Technol, Wuhu 241000, Anhui, Peoples R China.	ninglx@gmail.com; cesbin@mail.sysu.edu.cn			National Natural Science Foundation of China [11174005, 21171176, 51102106, 11274299, U1232108, U1432249]; Guangzhou Science and Technology Project [2013Y2-00118]; Science and Technology Project of Guangdong Province [2013B010403010]; Natural Science Foundation of Guangdong Province [S2013030012842]; Anhui Normal University	This work has been supported by the National Natural Science Foundation of China (Nos. 11174005, 21171176, 51102106, 11274299, U1232108, and U1432249), Guangzhou Science and Technology Project (2013Y2-00118), Science and Technology Project of Guangdong Province (2013B010403010), and Natural Science Foundation of Guangdong Province (S2013030012842). L.N. acknowledges support from the Special and E…		46	6	6	9	24	AMER CHEMICAL SOC	WASHINGTON	1155 16TH ST, NW, WASHINGTON, DC 20036 USA	1932-7447			J PHYS CHEM C	J. Phys. Chem. C	2016-03-26	2015	119	12
11174005	J	Ning, LX; Cheng, WP; Zhou, CC; Duan, CK; Zhang, YF				Ning, Lixin; Cheng, Weiping; Zhou, Cuicui; Duan, Changkui; Zhang, Yongfan			Energetic, Optical, and Electronic Properties of Intrinsic Electron-Trapping Defects in YAlO3: A Hybrid DFT Study	JOURNAL OF PHYSICAL CHEMISTRY C	4.772			English	Article							COMPLEX OXIDE SCINTILLATORS; AUGMENTED-WAVE METHOD; 1ST-PRINCIPLES CALCULATIONS; SINGLE-CRYSTALS; LUMINESCENCE; PEROVSKITES; TRAPS; FILMS	The formation energies of cation antisite defects (Y-Al and Al-Y), oxygen vacancies (V-O), and nearest-neighbor defect complexes (Y-Al-Al-Y and Y-Al-V-O) in various charge states in the YAlO3 crystal are calculated using density functional theory (DFT) with a modified PBE0 hybrid functional containing 32% Hartree-Fock (HF) exchange. It is found that the formation of Y-Al is more energetically fav…	[Ning, Lixin; Cheng, Weiping; Zhou, Cuicui] Anhui Normal Univ, Dept Phys, Ctr Nano Sci & Technol, Wuhu 241000, Anhui, Peoples R China; [Duan, Changkui] Univ Sci & Technol China, Dept Phys, Hefei 230026, Anhui, Peoples R China; [Zhang, Yongfan] Chinese Acad Sci, Key Lab Optoelect Mat Chem & Phys, Fuzhou 350002, Fujian, Peoples R China	Ning, LX (reprint author), Anhui Normal Univ, Dept Phys, Ctr Nano Sci & Technol, Wuhu 241000, Anhui, Peoples R China.	ninglx@gmail.com			National Natural Science Foundation of China [11174005, 11274299, 21373048]; Special and Excellent Research Fund of Anhui Normal University	This work has been supported by the National Natural Science Foundation of China (Grant Nos. 11174005, 11274299, and 21373048). L.N. acknowledges support from the Special and Excellent Research Fund of Anhui Normal University.		42	2	2	2	24	AMER CHEMICAL SOC	WASHINGTON	1155 16TH ST, NW, WASHINGTON, DC 20036 USA	1932-7447			J PHYS CHEM C	J. Phys. Chem. C	2016-08-28	2014	118	34
11174005	J	Zhai, DY; Ning, LX; Huang, YC; Liu, GK				Zhai, Dengyun; Ning, Lixin; Huang, Yucheng; Liu, Guokui			Ce-O Covalence in Silicate Oxyapatites and Its Influence on Luminescence Dynamics	JOURNAL OF PHYSICAL CHEMISTRY C	4.772			English	Article							RARE-EARTH IONS; ORBIT-LATTICE RELAXATION; CHARGE-TRANSFER; ENERGY-TRANSFER; VIBRONIC TRANSITIONS; EMITTING PHOSPHORS; CRYSTALS; EFFICIENCY; COMPLEXES; STATES	Cerium substituting gadolinium in Ca2Gd8(SiO4)(6)O-2 occupies two intrinsic sites of distinct coordination. The coexistence of an ionic bonding at a 4F site and an ionic-covalent mixed bonding at a 6H site in the same crystalline compound provides an ideal system for comparative studies of ion-ligand interactions. Experimentally, the spectroscopic properties and photoluminescence dynamics of this…	[Zhai, Dengyun; Liu, Guokui] Argonne Natl Lab, Chem Sci & Engn Div, Argonne, IL 60439 USA; [Ning, Lixin; Huang, Yucheng] Anhui Normal Univ, Dept Phys, Ctr Nano Sci & Technol, Wuhu 241000, Anhui, Peoples R China	Liu, GK (reprint author), Argonne Natl Lab, Chem Sci & Engn Div, 9700 S Cass Ave, Argonne, IL 60439 USA.	gkliu@anl.gov			U.S. Department of Energy, Office of Basic Energy Sciences, Division of Chemical Sciences, Geosciences, and Biosciences [DE-AC02-06CH11357]; National Science Foundation of China [11174005]	Work performed at Argonne National Laboratory was supported by the U.S. Department of Energy, Office of Basic Energy Sciences, Division of Chemical Sciences, Geosciences, and Biosciences, under contract DE-AC02-06CH11357. We thank Prof. C. K. Duan for help with the ab initio computations. L.N. acknowledges the financial support from the National Science Foundation of China (Grant 11174005).		43	9	9	1	25	AMER CHEMICAL SOC	WASHINGTON	1155 16TH ST, NW, WASHINGTON, DC 20036 USA	1932-7447			J PHYS CHEM C	J. Phys. Chem. C	2016-07-24	2014	118	29
11174005	J	Ning, LX; Wang, ZC; Wang, YF; Liu, JX; Huang, SZ; Duan, CK; Zhang, YF; Liang, HB				Ning, Lixin; Wang, Zongcui; Wang, Yongfeng; Liu, Junxian; Huang, Shizhong; Duan, Changkui; Zhang, Yongfan; Liang, Hongbin			First-Principles Study on Electronic Properties and Optical Spectra of Ce-Doped La2CaB10O19 Crystal	JOURNAL OF PHYSICAL CHEMISTRY C	4.772			English	Article							AUGMENTED-WAVE METHOD; CORE POTENTIALS; IONS; CHALCOGENIDES; LUMINESCENCE; LANTHANIDE	We report herein a first-principles investigation on electronic properties and 4f -> 5d transitions of Ce3+ substituted at La3+ and Ca2+ sites of La2CaB10O19 (LCB) crystal, using the hybrid density functional theory (DFT) and the wave function-based embedded cluster calculations, respectively. The hybrid DFT with PBE0 functional yields a band gap of 8.1 eV for LCB, in good agreement with the expe…	[Ning, Lixin; Wang, Zongcui; Wang, Yongfeng; Liu, Junxian; Huang, Shizhong] Anhui Normal Univ, Dept Phys, Wuhu 241000, Anhui, Peoples R China; [Duan, Changkui] Univ Sci & Technol China, Dept Phys, Hefei 230026, Anhui, Peoples R China; [Zhang, Yongfan] Fuzhou Univ, Dept Chem, Fuzhou 350002, Fujian, Peoples R China; [Liang, Hongbin] Sun Yat Sen Univ, Sch Chem & Chem Engn, MOE Lab Bioinorgan & Synth…	Ning, LX (reprint author), Anhui Normal Univ, Dept Phys, Wuhu 241000, Anhui, Peoples R China.	ninglx@gmail.com; cesbin@mail.sysu.edu.cn			National Science Foundation of China [11174005, 21171176, 11074315, 21073035, U1232108]	We thank Professor Luis Seijo for the help with the program MOLCAS. This work has been supported by the National Science Foundation of China (Grant Nos. 11174005, 21171176, 11074315, 21073035, and U1232108).		28	5	5	3	36	AMER CHEMICAL SOC	WASHINGTON	1155 16TH ST, NW, WASHINGTON, DC 20036 USA	1932-7447			J PHYS CHEM C	J. Phys. Chem. C	2016-07-25	2013	117	29
11174005	J	Wen, J; Ning, LX; Duan, CK; Chen, YH; Zhang, YF; Yin, M				Wen, Jun; Ning, Lixin; Duan, Chang-Kui; Chen, Yonghu; Zhang, Yongfan; Yin, Min			A Theoretical Study on the Structural and Energy Spectral Properties of Ce3+ Ions Doped in Various Fluoride Compounds	JOURNAL OF PHYSICAL CHEMISTRY C	4.772			English	Article							MODEL POTENTIAL METHOD; RARE-EARTH IONS; TRANSITION-METAL ELEMENTS; AUGMENTED-WAVE METHOD; SPACE SCF METHOD; CRYSTAL-STRUCTURE; 5D-LEVEL ENERGIES; CORE POTENTIALS; LANTHANIDE; ABSORPTION	Geometry optimization and wave function-based complete-active-space self-consistent field-embedded cluster calculations have been performed for a series of Ce3+-doped fluoride compounds (CaF2, YF3, LaF3, KMgF3, LiYF4, K2YF5, and KY3F10) to investigate local coordination structures, crystal field parameters, and 5d(1) energy-level structures of doping Ce3+ ions. The crystal-field parameters of Ce3…	[Wen, Jun; Duan, Chang-Kui; Chen, Yonghu; Yin, Min] Univ Sci & Technol China, Dept Phys, Hefei 230026, Peoples R China; [Ning, Lixin] Anhui Normal Univ, Dept Phys, Wuhu 241000, Peoples R China; [Zhang, Yongfan] Fuzhou Univ, Dept Chem, Fuzhou 350002, Fujian, Peoples R China	Duan, CK (reprint author), Univ Sci & Technol China, Dept Phys, Hefei 230026, Peoples R China.	ckduan@ustc.edu.cn	Wen, Jun/F-9889-2012; Duan, Chang-Kui/A-9993-2010		National Natural Science Foundation of China [11074315, 11274299, 11174005, 90922022]; Fundamental Research Funds for the Central Universities [2340000034]	This work was financially supported by the National Natural Science Foundation of China (Grant Nos. 11074315, 11274299, 11174005, and 90922022) and the Fundamental Research Funds for the Central Universities (Grant No. 2340000034). The numerical calculations in this paper have been partially done on the supercomputing system in the Supercomputing Center of University of Science and Technology of …		57	13	13	3	71	AMER CHEMICAL SOC	WASHINGTON	1155 16TH ST, NW, WASHINGTON, DC 20036 USA	1932-7447			J PHYS CHEM C	J. Phys. Chem. C	2016-09-27	2012	116	38
11174005	J	Ning, LX; Wu, CB; Li, LL; Lin, LH; Duan, CK; Zhang, YF; Seijo, L				Ning, Lixin; Wu, Changbao; Li, Lanlan; Lin, Lihua; Duan, Changkui; Zhang, Yongfan; Seijo, Luis			First-Principles Study on Structural Properties and 4f -> 5d Transitions of Locally Charge-Compensated Ce3+ in CaF2	JOURNAL OF PHYSICAL CHEMISTRY C	4.772			English	Article							2ND-ORDER PERTURBATION-THEORY; AUGMENTED-WAVE METHOD; SPACE SCF METHOD; CRYSTALLINE ENVIRONMENT; 5D-LEVEL ENERGIES; CALCIUM FLUORIDE; CORE POTENTIALS; MODEL; FIELD; SPECTRA	The structural properties and 4f -> 5d transitions of Ce3+ in CaF2, with local charge compensation by an interstitial fluoride (F-i') or an oxygen substitution for fluoride (O-F'), have been studied using the density functional theory (DFT) within the supercell model and the wave function-based embedded cluster calculations, respectively. The DFT results indicate that the incorporation of locally…	[Ning, Lixin; Wu, Changbao; Li, Lanlan; Lin, Lihua] Anhui Normal Univ, Dept Phys, Wuhu 241000, Anhui, Peoples R China; [Duan, Changkui] Univ Sci & Technol China, Dept Phys, Hefei 230026, Anhui, Peoples R China; [Zhang, Yongfan] Fuzhou Univ, Dept Chem, Fuzhou 350002, Fujian, Peoples R China; [Seijo, Luis] Univ Autonoma Madrid, Dept Quim, E-28049 Madrid, Spain; [Seijo, Luis] Univ Autonoma Madrid, I…	Ning, LX (reprint author), Anhui Normal Univ, Dept Phys, Wuhu 241000, Anhui, Peoples R China.	ninglx@gmail.com	Duan, Chang-Kui/A-9993-2010; Seijo, Luis/G-3872-2011; lin, lihua/C-7862-2016	Seijo, Luis/0000-0002-0621-3694; lin, lihua/0000-0002-4268-1815	NSFC [11174005, 11074315, 90922022, 10804001]; Program for Innovative Research Teams in Anhui Normal University of China; MEC-Spain [MAT2011-24586]	This work was supported by the NSFC (Grants 11174005, 11074315, 90922022, and 10804001) and the Program for Innovative Research Teams in Anhui Normal University of China. L.S. acknowledges support from MEC-Spain (Grant MAT2011-24586).		60	11	11	1	37	AMER CHEMICAL SOC	WASHINGTON	1155 16TH ST, NW, WASHINGTON, DC 20036 USA	1932-7447			J PHYS CHEM C	J. Phys. Chem. C	2016-08-30	2012	116	34
11174005	J	Tanner, PA; Li, WY; Ning, LX				Tanner, Peter A.; Li Wenyu; Ning, Lixin			Electronic Spectra and Crystal Field Analysis of Tb3+ in Cs2NaTb(NO2)(6): Tb3+ Situated at a Site of T-h Symmetry	JOURNAL OF PHYSICAL CHEMISTRY C	4.772			English	Article							RARE-EARTH IONS	The assignment of the low-temperature D-5(4) electronic emission spectra of Cs2NaTb((NO2)-N-14)6 and Cs2NaTb((NO2)-N-15)(6) enabled the locations of F-7(J) (J = 0-6) and D-5(4) crystal field levels to be identified for Tb3+ at the T-h site symmetry in these hexanitrito complexes. The complex vibronic spectra comprised metal ligand, lattice mode, and two center NO2- transitions, and the N-14,N-15 …	[Tanner, Peter A.] Hong Kong Inst Educ, Fac Arts & Sci, Dept Sci & Environm Studies, Tai Po, Hong Kong, Peoples R China; [Li Wenyu] City Univ Hong Kong, Dept Biol & Chem, Kowloon, Hong Kong, Peoples R China; [Ning, Lixin] Anhui Normal Univ, Dept Phys, Wuhu 241000, Anhui, Peoples R China	Tanner, PA (reprint author), Hong Kong Inst Educ, Fac Arts & Sci, Dept Sci & Environm Studies, Tai Po, Hong Kong, Peoples R China.	peter.a.tanner@gmail.com			National Science Foundation of China [11174005]	Financial support from the National Science Foundation of China (Grant 11174005) is gratefully acknowledged by L.N.		15	0	0	0	1	AMER CHEMICAL SOC	WASHINGTON	1155 16TH ST, NW, WASHINGTON, DC 20036 USA	1932-7447			J PHYS CHEM C	J. Phys. Chem. C	2016-06-14	2012	116	23
11174005	J	Jin, H; Zhu, J; Chen, WJ; Fang, ZX; Li, Y; Zhang, YF; Huang, X; Ding, KN; Ning, LX; Chen, WK				Jin, Hua; Zhu, Jia; Chen, Wenjie; Fang, Zhenxing; Li, Yi; Zhang, Yongfan; Huang, Xin; Ding, Kaining; Ning, Lixin; Chen, Wenkai			Enhanced Oxidation Reactivity of WO3(001) Surface through the Formation of Oxygen Radical Centers	JOURNAL OF PHYSICAL CHEMISTRY C	4.772			English	Article							METAL-OXIDE CLUSTERS; INITIO MOLECULAR-DYNAMICS; TOTAL-ENERGY CALCULATIONS; ELASTIC BAND METHOD; WAVE BASIS-SET; TUNGSTEN-OXIDE; (WO3)(3) CLUSTERS; SADDLE-POINTS; TRANSITION; WO3	The gamma-WO3(001) surfaces doped by a series of group VB elements have been investigated by means of first-principles density functional theory (DFT) calculations doping of VB element is preferential under O-rich growth conditions and that the replacement of tungsten by Ta atom is energetically favorable among three group VB elements. The introduction of a group VB atom into the surface results …	[Jin, Hua; Zhu, Jia; Chen, Wenjie; Fang, Zhenxing; Li, Yi; Zhang, Yongfan; Huang, Xin; Ding, Kaining; Chen, Wenkai] Fuzhou Univ, Dept Chem, Fuzhou 350108, Fujian, Peoples R China; [Li, Yi] Res Inst Photocatalysis, State Key Lab Breeding Base Photocatalysis, Fuzhou 350002, Fujian, Peoples R China; [Zhang, Yongfan] Fujian Prov Key Lab Theoret & Computat Chem, Xiamen 361005, Peoples R China; [Ning, …	Zhang, YF (reprint author), Fuzhou Univ, Dept Chem, Fuzhou 350108, Fujian, Peoples R China.	zhangyf@fzu.edu.cn; xhuang@fzu.edu.cn	fang, zhenxing/C-6331-2013; Chen, Wen-Kai/G-9746-2011		National Natural Science Foundations of China [21073035, 21071031, 90922022, 11174005, 21171039, 20773024, 20771026]; programs for New Century Excellent Talents in University of Fujian Province [HX2006-97, HX2006-103]	We thank Dr. Y.-J. Zhao for valuable discussions. This work was supported by National Natural Science Foundations of China (grant nos. 21073035, 21071031, 90922022, 11174005, 21171039, 20773024, and 20771026). Y.Z. and W.C. also would like to thank the programs for New Century Excellent Talents in University of Fujian Province (grant nos. HX2006-97, HX2006-103). We are grateful for the generous a…		57	7	7	6	44	AMER CHEMICAL SOC	WASHINGTON	1155 16TH ST, NW, WASHINGTON, DC 20036 USA	1932-7447			J PHYS CHEM C	J. Phys. Chem. C	2016-03-01	2012	116	8
11174005	J	Tanner, PA; Li, WY; Ning, LX				Tanner, Peter A.; Li, Wenyu; Ning, Lixin			Electronic Spectra and Crystal-Field Analysis of Europium in Hexanitritolanthanate Systems	INORGANIC CHEMISTRY	4.762			English	Article							AUGMENTED-WAVE METHOD	The luminescence spectra of Eu3+ at a T-h point-group site in the hexanitritolanthanate systems Cs2NaEu((NO2)-N-14)(6), Cs2NaEu((NO2)-N-15)(6), Rb2NaEu((NO2)-N-14)(6), Cs2LiEu((NO2)-N-14)(6), and Cs2NaY((NO2)-N-14)(6):Eu3+ have been recorded between 19500 and 10 500 cm(-1) at temperatures down to 3 K. The spectra comprise magnetic-dipole-allowed zero phonon lines, odd-parity metal-ligand vibratio…	[Tanner, Peter A.] Guangdong Univ Technol, Fac Phys & Optoelect Engn, Guangzhou 510006, Guangdong, Peoples R China; [Li, Wenyu] City Univ Hong Kong, Dept Biol & Chem, Kowloon, Hong Kong, Peoples R China; [Ning, Lixin] Anhui Normal Univ, Dept Phys, Wuhu 241000, Anhui, Peoples R China	Tanner, PA (reprint author), Guangdong Univ Technol, Fac Phys & Optoelect Engn, Guangzhou 510006, Guangdong, Peoples R China.	peter.a.tanner@gmail.com			National Science Foundation of China [11174005]	Financial support from the National Science Foundation of China (Grant 11174005) is gratefully acknowledged by L.N.		19	9	9	0	10	AMER CHEMICAL SOC	WASHINGTON	1155 16TH ST, NW, WASHINGTON, DC 20036 USA	0020-1669	1520-510X		INORG CHEM	Inorg. Chem.	2016-03-05	2012	51	5
11174005	J	Yan, J; Ning, LX; Huang, YC; Liu, CM; Hou, DJ; Zhang, BB; Huang, Y; Tao, Y; Liang, HB				Yan, Jing; Ning, Lixin; Huang, Yucheng; Liu, Chunmeng; Hou, Dejian; Zhang, Bingbing; Huang, Yan; Tao, Ye; Liang, Hongbin			Luminescence and electronic properties of Ba2MgSi2O7:Eu2+: a combined experimental and hybrid density functional theory study	JOURNAL OF MATERIALS CHEMISTRY C	4.696			English	Article							LIGHT-EMITTING-DIODES; AUGMENTED-WAVE METHOD; INORGANIC-COMPOUNDS; PERSISTENT LUMINESCENCE; PHOSPHOR; ENERGY; EU2+; TRANSITION; SR; BA	Photoluminescence properties of Ba2MgSi2O7:Eu2+ synthesized by a solid-state reaction method are first investigated in the vacuum ultraviolet (VUV) to visible (vis) excitation energy range. The band gap of the host is found to be around 7.44 eV. The incorporation of Eu2+ leads to bright green luminescence with weak thermal quenching above room temperature. Cathodoluminescence (CL) properties unde…	[Yan, Jing; Liu, Chunmeng; Hou, Dejian; Liang, Hongbin] Sun Yat Sen Univ, Sch Chem & Chem Engn, State Key Lab Optoelect Mat & Technol, MOE Lab Bioinorgan & Synthet Chem,KLGHEI Environm, Guangzhou 510275, Guangdong, Peoples R China; [Ning, Lixin; Huang, Yucheng] Anhui Normal Univ, Dept Phys, Ctr Nano Sci & Technol, Wuhu 241000, Anhui, Peoples R China; [Zhang, Bingbing; Huang, Yan; Tao, Ye] Chinese…	Liang, HB (reprint author), Sun Yat Sen Univ, Sch Chem & Chem Engn, State Key Lab Optoelect Mat & Technol, MOE Lab Bioinorgan & Synthet Chem,KLGHEI Environm, Guangzhou 510275, Guangdong, Peoples R China.	ninglx@gmail.com; cesbin@mail.sysu.edu.cn			National Natural Science Foundation of China [10979027, 11174005, 21171176, U1232108]; Guangzhou Science and Technology Project [2013Y2-00118]; Natural Science Foundation of Guangdong Province [S2013030012842]	The work is financially supported by the National Natural Science Foundation of China (no. 10979027, 11174005, 21171176 and U1232108), Guangzhou Science and Technology Project (2013Y2-00118) and the Natural Science Foundation of Guangdong Province (S2013030012842).		33	6	6	8	44	ROYAL SOC CHEMISTRY	CAMBRIDGE	THOMAS GRAHAM HOUSE, SCIENCE PARK, MILTON RD, CAMBRIDGE CB4 0WF, CAMBS, ENGLAND	2050-7526	2050-7534		J MATER CHEM C	J. Mater. Chem. C	2016-10-21	2014	2	39
11174005	J	Fang, ZX; Lin, J; Liu, R; Liu, P; Li, Y; Huang, X; Ding, KN; Ning, LX; Zhang, YF				Fang, Zhenxing; Lin, Jing; Liu, Rong; Liu, Ping; Li, Yi; Huang, Xin; Ding, Kaining; Ning, Lixin; Zhang, Yongfan			Computational design of inorganic nonlinear optical crystals based on a genetic algorithm	CRYSTENGCOMM	4.034			English	Article							2ND-HARMONIC GENERATION RESPONSE; TOTAL-ENERGY CALCULATIONS; DIRECT-BAND-GAP; WAVE BASIS-SET; AB-INITIO; STRUCTURE PREDICTION; INFRARED REGION; MIXED HALIDE; SEMICONDUCTORS; AGGAS2	Based on the results of density functional theory calculations, a theoretical method to design inorganic nonlinear optical (NLO) crystals for second harmonic generation (SHG) is presented. In this method, a specialized genetic algorithm (GA) is developed to search the stable structures of the inorganic crystal with known compositions and study the noncentrosymmetric stable structures and the seco…	[Fang, Zhenxing; Lin, Jing; Liu, Ping; Li, Yi; Huang, Xin; Ding, Kaining; Zhang, Yongfan] Fuzhou Univ, Coll Chem, Fuzhou 350116, Fujian, Peoples R China; [Liu, Rong] Fuzhou Univ, Coll Math Comp Sci, Fuzhou 350116, Fujian, Peoples R China; [Ning, Lixin] Anhui Normal Univ, Dept Phys, Wuhu 241000, Anhui, Peoples R China; [Zhang, Yongfan] Chinese Acad Sci, Key Lab Optoelect Mat Chem & Phys, Fuzhou 35…	Fang, ZX (reprint author), Fuzhou Univ, Coll Chem, Fuzhou 350116, Fujian, Peoples R China.	liy99@fzu.edu.cn; zhangyf@fzu.edu.cn			National Natural Science Foundation of China [21373048, 21371034, 21233009, 11174005, 21171039, 21203027, J1103303]; Open Foundation of Key Laboratory for High-Energy Laser Science of China Academy of Engineering Physics [2012HCF05]; Key Laboratory of Optoelectronic Materials Chemistry and Physics, Chinese Academy of Sciences [2008DP173016]; Natural Science Foundation of Fujian Province for Disti…	This work was supported by the National Natural Science Foundation of China (grant no. 21373048, 21371034, 21233009, 11174005, 21171039, 21203027, and J1103303), the Open Foundation of Key Laboratory for High-Energy Laser Science of China Academy of Engineering Physics (2012HCF05), the Fund of Key Laboratory of Optoelectronic Materials Chemistry and Physics, Chinese Academy of Sciences (2008DP173…		54	3	3	3	11	ROYAL SOC CHEMISTRY	CAMBRIDGE	THOMAS GRAHAM HOUSE, SCIENCE PARK, MILTON RD, CAMBRIDGE CB4 0WF, CAMBS, ENGLAND	1466-8033			CRYSTENGCOMM	Crystengcomm		2014	16	46
11174005	J	Zhou, R; Wei, XT; Huang, S; Chen, YH; Yin, M				Zhou, Ru; Wei, Xiantao; Huang, Shan; Chen, Yonghu; Yin, Min			Efficient near-infrared quantum cutting in Yb3+ doped CaNb2O6 phosphor based on energy transfer	JOURNAL OF ALLOYS AND COMPOUNDS	2.999			English	Article						Near-infrared quantum cutting; Energy transfer; CaNb2O6; Yb3+	CE3+	An efficient near-infrared (NIR) quantum cutting (QC) phosphor, CaNb2O6:Yb3+, has been developed to realize broadband downconversion from ultraviolet (UV) into NIR. Upon the excitation of UV light in the broad absorption band of niobate groups, an intense NIR emission of Yb3+ ion around 1 mu m, matching the maximum spectral response of Si-based solar cells very well, was obtained. Through the ana…	[Zhou, Ru; Wei, Xiantao; Huang, Shan; Chen, Yonghu; Yin, Min] Univ Sci & Technol China, Dept Phys, Hefei 230026, Peoples R China	Yin, M (reprint author), Univ Sci & Technol China, Dept Phys, Hefei 230026, Peoples R China.	yinmin@ustc.edu.cn	Wei, XianTao/H-6098-2011	Wei, XianTao/0000-0003-1281-213X	National Natural Science Foundation of China [11074245, 11174005, 10904139, 11111120060]; Natural Science Foundation Project of CQ CSTC [2010BB4403]; China Postdoctoral Science Foundation [20100480693, 201104334]	We acknowledge Chang-Kui Duan for helpful discussions. This work was financially supported by the National Natural Science Foundation of China (Grant Nos. 11074245, 11174005, 10904139, 11111120060), and the Natural Science Foundation Project of CQ CSTC (Grant No. 2010BB4403). X.T. Wei acknowledges financial support from the China Postdoctoral Science Foundation (Grant Nos. 20100480693 and 2011043…		18	12	12	6	44	ELSEVIER SCIENCE SA	LAUSANNE	PO BOX 564, 1001 LAUSANNE, SWITZERLAND	0925-8388			J ALLOY COMPD	J. Alloy. Compd.	2016-10-05	2012	537
11174005	J	Zhu, J; Lin, SJ; Wen, XW; Fang, ZX; Li, Y; Zhang, YF; Huang, X; Ning, LX; Ding, KN; Chen, WK				Zhu, Jia; Lin, Shujuan; Wen, Xingwei; Fang, Zhenxing; Li, Yi; Zhang, Yongfan; Huang, Xin; Ning, Lixin; Ding, Kaining; Chen, Wenkai			Deposition of (WO3)(3) nanoclusters on the MgO(001) surface: A possible way to identify the charge states of the defect centers	JOURNAL OF CHEMICAL PHYSICS	2.952			English	Article							SCANNING-TUNNELING-MICROSCOPY; TOTAL-ENERGY CALCULATIONS; TUNGSTEN-OXIDE CLUSTERS; F-0 COLOR-CENTERS; WAVE BASIS-SET; MOLECULAR-DYNAMICS; OPTICAL-PROPERTIES; IONIC OXIDE; MGO SURFACE; THIN-FILMS	Periodic density functional theory calculations have been performed to study the most stable structure of the (WO3)(3) nanocluster deposited on the MgO(001) surface with three kinds of F-S centers (F-S(0), F-S(+), and F-S(2+)). Our results indicate that the configuration of (WO3)(3) cluster, including the cyclic conformation and the heights of three W atoms, and the oxidation states are sensitive…	[Zhu, Jia; Lin, Shujuan; Wen, Xingwei; Fang, Zhenxing; Li, Yi; Zhang, Yongfan; Huang, Xin; Ding, Kaining; Chen, Wenkai] Fuzhou Univ, Dept Chem, Fuzhou 350108, Fujian, Peoples R China; [Li, Yi] Res Inst Photocatalysis, State Key Lab Breeding Base Photocatalysis, Fuzhou 350002, Fujian, Peoples R China; [Zhang, Yongfan; Huang, Xin] Fujian Prov Key Lab Theoret & Computat Chem, Xiamen 361005, Fujian, …	Zhang, YF (reprint author), Fuzhou Univ, Dept Chem, Fuzhou 350108, Fujian, Peoples R China.	zhangyf@fzu.edu.cn; xhuang@fzu.edu.cn	fang, zhenxing/C-6331-2013; Chen, Wen-Kai/G-9746-2011; Fang, Zhen/G-7070-2012	Fang, Zhen/0000-0002-6845-4354	National Natural Science Foundation of China [21073035, 21071031, 90922022, 11174005, 21171039, 21203027]	This work was supported by National Natural Science Foundation of China (Grant Nos. 21073035, 21071031, 90922022, 11174005, 21171039, and 21203027). We are grateful for the generous allocation of computer time on the high performance computer center of Fujian Province.		60	3	3	1	35	AMER INST PHYSICS	MELVILLE	CIRCULATION & FULFILLMENT DIV, 2 HUNTINGTON QUADRANGLE, STE 1 N O 1, MELVILLE, NY 11747-4501 USA	0021-9606			J CHEM PHYS	J. Chem. Phys.	2016-01-21	2013	138	3
11174005	J	Wen, J; Ning, LX; Duan, CK; Zhan, SB; Huang, YC; Zhang, J; Yin, M				Wen, Jun; Ning, Lixin; Duan, Chang-Kui; Zhan, Shengbao; Huang, Yucheng; Zhang, Jie; Yin, Min			First-Principles Study on Structural, Electronic, and Spectroscopic Properties of gamma-Ca2SiO4:Ce3+ Phosphors	JOURNAL OF PHYSICAL CHEMISTRY A	2.693			English	Article							2ND-ORDER PERTURBATION-THEORY; AUGMENTED-WAVE METHOD; STATE; CE3+; LUMINESCENCE; CA2SIO4; IONS; LI+	In the present work, geometric structure, electronic properties, and 4f -> 5d transitions of gamma=Ca2SiO4:Ce3+ phosphors have been investigated by using first-principles calculations: Four categories of typical stbstitutioris (i.e., the doping of the Ce3+ without the neighboring dopants/defects and with the neighboring V-o(center dot center dot), Al-Si', and V-Ca '') are taken into account to si…	[Wen, Jun; Zhan, Shengbao; Zhang, Jie] Anqing Normal Univ, Sch Phys & Elect Engn, Anqing 246011, Peoples R China; [Ning, Lixin; Huang, Yucheng] Anhui Normal Univ, Dept Phys, Ctr Nano Sci & Technol, Wuhu 241000, Peoples R China; [Duan, Chang-Kui; Yin, Min] Univ Sci & Technol China, Dept Phys, Hefei 230026, Peoples R China	Wen, J (reprint author), Anqing Normal Univ, Sch Phys & Elect Engn, Anqing 246011, Peoples R China.	wenjunkd@mail.ustc.edu.cn			Special Funds of the National Natural Science Foundation of China for Theoretical Physics [11447197]; Anhui Provincial Natural Science Foundation [1508085QA09, 1308085QA19]; National Natural Science Foundation of China [11274299, 11174005, 11374291]	This work was financially supported by the Special Funds of the National Natural Science Foundation of China for Theoretical Physics (Grant No. 11447197), the Anhui Provincial Natural Science Foundation (Grant Nos. 1508085QA09 and 1308085QA19), and the National Natural Science Foundation of China (Grant Nos. 11274299, 11174005 and 11374291).		36	2	2	12	19	AMER CHEMICAL SOC	WASHINGTON	1155 16TH ST, NW, WASHINGTON, DC 20036 USA	1089-5639			J PHYS CHEM A	J. Phys. Chem. A	2016-07-23	2015	119	29
11174005	J	Tanner, PA; Yeung, YY; Ning, LX				Tanner, Peter A.; Yeung, Yau-Yuen; Ning, Lixin			Some Aspects of Configuration Interaction of the 4f(N) Configurations of Tripositive Lanthanide Ions	JOURNAL OF PHYSICAL CHEMISTRY A	2.693			English	Article							CRYSTAL-FIELD ANALYSES; RARE EARTH IONS; ENERGY-LEVELS; MAGNETIC INTERACTIONS; SPECTRA; PARAMETERS; SYSTEMS; LN; DEFECTS; PRCL3	Some features of the interaction of the 4f(N) configuration of tripositive lanthanide ions (Ln(3+)) with excited configurations have been investigated. The calculated barycenter energies of the same parity 4f(N-1)6p, 4f(N+1)5p(5), and 4f(N-1)5f configurations for Ln(3+), relative to those of 4f(N), are fitted well by exponential functions. The 4f(N) barycenter energies of Ln(3+) in Y3Al5O12/Ln(3+…	[Tanner, Peter A.; Yeung, Yau-Yuen] Hong Kong Inst Educ, Dept Sci & Environm Studies, Tai Po, Hong Kong, Peoples R China; [Ning, Lixin] Anhui Normal Univ, Dept Phys, Ctr Nano Sci & Technol, Wuhu 241000, Anhui, Peoples R China	Tanner, PA (reprint author), Hong Kong Inst Educ, Dept Sci & Environm Studies, 10 Lo Ping Rd, Tai Po, Hong Kong, Peoples R China.	peter.a.tanner@gmail.com			National Natural Science Foundation of China [11174005]	Financial support from the National Natural Science Foundation of China (Grant 11174005) is gratefully acknowledged by L.N.		37	1	1	2	16	AMER CHEMICAL SOC	WASHINGTON	1155 16TH ST, NW, WASHINGTON, DC 20036 USA	1089-5639			J PHYS CHEM A	J. Phys. Chem. A	2016-09-25	2014	118	38
11174005	J	Wen, J; Duan, CK; Ning, LX; Huang, YC; Zhan, SB; Zhang, J; Yin, M				Wen, Jun; Duan, Chang-Kui; Ning, Lixin; Huang, Yucheng; Zhan, Shengbao; Zhang, Jie; Yin, Min			Spectroscopic Distinctions between Two Types of Ce3+ Ions in X2-Y2SiO5: A Theoretical Investigation	JOURNAL OF PHYSICAL CHEMISTRY A	2.693			English	Article							2ND-ORDER PERTURBATION-THEORY; AUGMENTED-WAVE METHOD; CRYSTALLINE ENVIRONMENT; FLUORIDE COMPOUNDS; CORE POTENTIALS; PHOSPHOR; Y2SIO5; LUMINESCENCE; TRANSITIONS; SCHEMES	The Ce3+ ions occupying the two crystallographically distinct Y3+ sites both with C, point group symmetry in the X2-Y2SiO5 (X2-YSO) crystal are discriminated by their spectroscopic properties calculated with ab initio approaches and phenomenological model analyses. Density functional theory (DFT) calculations with the supercell approach are performed to obtain the local structures of Ce3+, based …	[Wen, Jun; Zhan, Shengbao; Zhang, Jie] Anqing Normal Univ, Sch Phys & Elect Engn, Anqing 246011, Peoples R China; [Duan, Chang-Kui; Yin, Min] Univ Sci & Technol China, Dept Phys, Hefei 230026, Peoples R China; [Ning, Lixin; Huang, Yucheng] Anhui Normal Univ, Dept Phys, Ctr Nano Sci & Technol, Wuhu 241000, Peoples R China	Wen, J (reprint author), Anqing Normal Univ, Sch Phys & Elect Engn, Anqing 246011, Peoples R China.	wenjunkd@mail.ustc.edu.cn; ninglx@mail.ahnu.edu.cn	Wen, Jun/F-9889-2012		National Natural Science Foundation of China [11274299, 11174005, 11374291]	This work was financially supported by the National Natural Science Foundation of China (Grant Nos. 11274299, 11174005, and 11374291).		48	8	8	1	23	AMER CHEMICAL SOC	WASHINGTON	1155 16TH ST, NW, WASHINGTON, DC 20036 USA	1089-5639			J PHYS CHEM A	J. Phys. Chem. A	2016-07-10	2014	118	27
11174005	J	Ning, LX; Wang, YF; Wang, ZC; Jin, W; Huang, SZ; Duan, CK; Zhang, YF; Chen, WP; Liang, HB				Ning, Lixin; Wang, Yongfeng; Wang, Zongcui; Jin, Wei; Huang, Shizhong; Duan, Changkui; Zhang, Yongfan; Chen, Wanping; Liang, Hongbin			First-Principles Study on Site Preference and 4f -> 5d Transitions of Ce3+ in Sr3AlO4F	JOURNAL OF PHYSICAL CHEMISTRY A	2.693			English	Article							AUGMENTED-WAVE METHOD; CORE POTENTIALS; OXYFLUORIDE; EFFICIENT; STATE; LANTHANIDE; PHOSPHORS; MODEL; IONS	The local structures and 4f -> 5d transition energies of Ce3+ located on the two crystallographic strontium sites of Sr3AlO4F, with charge compensation by means of nearby sodium substitutions for strontium (Na-sr') or oxygen substitutions for coordinating fluorine (O-F') have been studied using the density functional theory (DFT) within the supercell model and the wave function-based embedded clu…	[Ning, Lixin; Wang, Yongfeng; Wang, Zongcui; Jin, Wei; Huang, Shizhong] Anhui Normal Univ, Dept Phys, Ctr Nano Sci & Technol, Wuhu 241000, Anhui, Peoples R China; [Duan, Changkui] Univ Sci & Technol China, Dept Phys, Hefei 230026, Anhui, Peoples R China; [Zhang, Yongfan] Fuzhou Univ, Dept Chem, Fuzhou 350002, Fujian, Peoples R China; [Chen, Wanping; Liang, Hongbin] Sun Yat Sen Univ, Sch Chem & Ch…	Ning, LX (reprint author), Anhui Normal Univ, Dept Phys, Ctr Nano Sci & Technol, Wuhu 241000, Anhui, Peoples R China.	ninglx@gmail.com; cesbin@mail.sysu.edu.cn			National Science Foundation of China [11174005, 21171176, 11274299, 21373048, U1232108]; Anhui Normal University [161-071218]	This work has been supported by the National Science Foundation of China (Grant nos. 11174005, 21171176, 11274299, 21373048, and U1232108). W.J. acknowledges support from the funding for postdoctoral research program of Anhui Normal University (Grant no. 161-071218).		30	12	14	9	55	AMER CHEMICAL SOC	WASHINGTON	1155 16TH ST, NW, WASHINGTON, DC 20036 USA	1089-5639			J PHYS CHEM A	J. Phys. Chem. A	2016-02-13	2014	118	6
11174005	J	Tanner, PA; Yeung, YY; Ning, LX				Tanner, Peter A.; Yeung, Yau Yuen; Ning, Lixin			What Factors Affect the D-5(0) Energy of Eu3+? An Investigation of Nephelauxetic Effects	JOURNAL OF PHYSICAL CHEMISTRY A	2.693			English	Article							CRYSTAL-FIELD ANALYSIS; OPTICAL-ABSORPTION SPECTRA; SITE-SELECTIVE SPECTROSCOPY; EUROPIUM(III) COMPLEXES; TRANSITION FREQUENCY; 5D0-7F0 TRANSITION; LEVEL STRUCTURE; CA(PO3)2 GLASS; LUMINESCENCE; LANTHANIDE	Relationships involving the interelectronic repulsion parameters, F-t (k = 2, 4, 6), the spin orbit coupling constant, zeta and J-mixing, with the D-5(0)-F-7(0) energy, E, have been investigated for Eu3+ using various approaches. First, the linear relationship between E and the F-7(1) splitting (or the second rank crystal field parameter) is shown to be applicable not only to glasses but also to …	[Tanner, Peter A.; Yeung, Yau Yuen] Hong Kong Inst Educ, Dept Sci & Environm Studies, Tai Po, Hong Kong, Peoples R China; [Ning, Lixin] Anhui Normal Univ, Dept Phys, Wuhu 241000, Anhui, Peoples R China	Tanner, PA (reprint author), Hong Kong Inst Educ, Dept Sci & Environm Studies, 10 Lo Ping Rd, Tai Po, Hong Kong, Peoples R China.				HKIEd; National Science Foundation of China [11174005]	We are very grateful to the HKIEd for various kinds of financial support in this research, including the provision of the Visiting Professorship to P.A.T. L.N. gratefully acknowledges the financial support from the National Science Foundation of China (Grant No. 11174005).		58	27	27	4	56	AMER CHEMICAL SOC	WASHINGTON	1155 16TH ST, NW, WASHINGTON, DC 20036 USA	1089-5639			J PHYS CHEM A	J. Phys. Chem. A	2016-04-04	2013	117	13
11174005	J	Tanner, PA; Ning, LX				Tanner, Peter A.; Ning, Lixin			Electronegativity, Charge Transfer, Crystal Field Strength, and the Point Charge Model Revisited	JOURNAL OF PHYSICAL CHEMISTRY A	2.693			English	Article							ELECTRONIC-SPECTRA; ENERGY-LEVELS; LANTHANIDE; LUMINESCENCE; IONS; SPECTROSCOPY; TERBIUM(III); COMPLEXES; EUROPIUM; SERIES	Although the optical spectra of LnCl(6)(3-) systems are complex, only two crystal field parameters, B-40 and B-60, are required to model the J-multiplet crystal field splittings in octahedral symmetry. It is found that these parameters exhibit R and R-7 dependence, respectively, upon the ionic radius Ln(3+)(VI),but not upon the Ln-Cl distance. More generally, the crystal field strengths of LnX(6)…	[Tanner, Peter A.] Hong Kong Inst Educ, Dept Sci & Environm Studies, Tai Po, Hong Kong, Peoples R China; [Ning, Lixin] Anhui Normal Univ, Dept Phys, Wuhu 241000, Anhui, Peoples R China	Tanner, PA (reprint author), Hong Kong Inst Educ, Dept Sci & Environm Studies, 10 Lo Ping St, Tai Po, Hong Kong, Peoples R China.	peter.a.tanner@gmail.com			National Natural Science Foundation of China [11174005]	L.N. acknowledges support from the National Natural Science Foundation of China (Grant No. 11174005).		30	5	5	1	47	AMER CHEMICAL SOC	WASHINGTON	1155 16TH ST, NW, WASHINGTON, DC 20036 USA	1089-5639			J PHYS CHEM A	J. Phys. Chem. A	2016-02-21	2013	117	7
11174005	J	Li, WY; Ning, LX; Tanner, PA				Li, Wenyu; Ning, Lixin; Tanner, Peter A.			Double Perovskite Structure: A Vibrational and Luminescence Investigation Providing a Perspective on Crystal Field Strength	JOURNAL OF PHYSICAL CHEMISTRY A	2.693			English	Article							AUGMENTED-WAVE METHOD; ELECTRONIC-STRUCTURE; MAGNETIC-PROPERTIES; MICROWAVE CERAMICS; RAMAN-SCATTERING; METAL OXIDES; PHONON MODES; LN; SPECTROSCOPY; GD	The luminescence spectra of Eu3+ doped in a series of double perovskite lattices Ba(2)LnMO(6) (Ln = Y, Gd; M = Nb, To) have been recorded at room temperature and 10 K. Together with FT-IR and FT-Raman spectra and aided by DFT vibrational energy calculations, assignments have been made for the crystal field levels of the D-5(J) (J = 0,1) and F-2(J) (J = 0-2) multiplets. The luminescence spectra ar…	[Tanner, Peter A.] Hong Kong Inst Educ, Fac Liberal Arts & Social Sci, Dept Sci & Environm Studies, Tai Po, Hong Kong, Peoples R China; [Li, Wenyu] City Univ Hong Kong, Dept Biol & Chem, Kowloon, Hong Kong, Peoples R China; [Ning, Lixin] Anhui Normal Univ, Dept Phys, Wuhu 241000, Anhui, Peoples R China	Tanner, PA (reprint author), Hong Kong Inst Educ, Fac Liberal Arts & Social Sci, Dept Sci & Environm Studies, Tai Po, Hong Kong, Peoples R China.	peter.a.tanner@gmail.com			National Science Foundation of China [11174005]	Financial support from the National Science Foundation of China (Grant 11174005) is gratefully acknowledged by L.N.		52	9	10	2	31	AMER CHEMICAL SOC	WASHINGTON	1155 16TH ST, NW, WASHINGTON, DC 20036 USA	1089-5639			J PHYS CHEM A	J. Phys. Chem. A	2016-07-12	2012	116	27
11174005	J	Ning, LX; Yang, F; Duan, CK; Zhang, YF; Liang, J; Cui, ZF				Ning, Lixin; Yang, Fan; Duan, Changkui; Zhang, Yongfan; Liang, Jun; Cui, Zhifeng			Structural properties and 4f -> 5d absorptions in Ce-doped LuAlO3: a first-principles study	JOURNAL OF PHYSICS-CONDENSED MATTER	2.346			English	Article							2ND-ORDER PERTURBATION-THEORY; MODEL POTENTIAL METHOD; AUGMENTED-WAVE METHOD; SPACE SCF METHOD; CRYSTALLINE ENVIRONMENT; ELECTRONIC-STRUCTURE; 5D-LEVEL ENERGIES; CORE POTENTIALS; SPECTRA; STABILITY	The structural properties and the 4f -> 5d absorptions of Ce-doped LuAlO3 have been studied using the density functional theory-based generalized gradient approximation PBE + U (PBE: Perdew, Burke and Ernzerhof) and wavefunction-based embedded cluster calculations, respectively. The PBE or PBE + U calculations reveal that the substitution of Ce for Lu induces a strongly anisotropic distortion of …	[Ning, Lixin; Yang, Fan; Liang, Jun; Cui, Zhifeng] Anhui Normal Univ, Dept Phys, Wuhu 241000, Anhui, Peoples R China; [Duan, Changkui] Univ Sci & Technol China, Dept Phys, Hefei 230026, Anhui, Peoples R China; [Zhang, Yongfan] Fuzhou Univ, Dept Chem, Fuzhou 350002, Fujian, Peoples R China	Ning, LX (reprint author), Anhui Normal Univ, Dept Phys, Wuhu 241000, Anhui, Peoples R China.	ninglx@mail.ahnu.edu.cn	Duan, Chang-Kui/A-9993-2010		NSFC [11174005, 11074315, 11074003, 10804001, 90922022]; SRF for ROCS; Anhui Normal University of China; SEM	We would like to thank Luis Seijo for many helpful discussions and careful reading of the paper. This work was supported by the NSFC (grant nos 11174005, 11074315, 11074003, 10804001, and 90922022), the SRF for ROCS, SEM and the program for innovative research teams in Anhui Normal University of China.		52	6	6	1	25	IOP PUBLISHING LTD	BRISTOL	TEMPLE CIRCUS, TEMPLE WAY, BRISTOL BS1 6BE, ENGLAND	0953-8984	1361-648X		J PHYS-CONDENS MAT	J. Phys.-Condes. Matter	2016-02-08	2012	24	5
11174005	J	Liu, YW; Fang, Q; Ning, LX; Huang, YC; Huang, SZ; Liang, HB				Liu, Yuewei; Fang, Qin; Ning, Lixin; Huang, Yucheng; Huang, Shizhong; Liang, Hongbin			Site occupancy of Ce3+ in beta-Ca2SiO4: A combined experimental and ab initio study	OPTICAL MATERIALS	1.981			English	Article						CO3+ ion; beta-Ca2SiO4; Site occupancy; Photoluminescence; Ab initio calculations	BETA-DICALCIUM SILICATE; BLUE-EMITTING PHOSPHOR; AUGMENTED-WAVE METHOD; ENERGY-TRANSFER; CORE POTENTIALS; 5D TRANSITIONS; LUMINESCENCE; MODEL; STATE; IONS	Low-temperature photoluminescence properties of the beta-Ca2(1-x)CexNaxSiO4 (x = 0.0005) phosphor synthesized by a solid-state reaction method are investigated with excitation energies in the vacuum ultraviolet (VUV) to ultraviolet (UV) range. Two distinct types of emission and excitation spectra are observed, which are attributed to 4f-5d transitions of two different sets of Ce3+ centers. On the…	[Liu, Yuewei; Liang, Hongbin] Sun Yat Sen Univ, Sch Chem & Chem Engn, MOE Lab Bioinorgan & Synthet Chem, KLGHEI Environm & Energy Chem, Guangzhou 510275, Guangdong, Peoples R China; [Fang, Qin; Ning, Lixin; Huang, Yucheng; Huang, Shizhong] Anhui Normal Univ, Dept Phys, Ctr Nano Sci & Technol, Wuhu 241000, Anhui, Peoples R China	Ning, LX (reprint author), Anhui Normal Univ, Dept Phys, Ctr Nano Sci & Technol, Wuhu 241000, Anhui, Peoples R China.	ninglx@mail.ahnu.edu.cn; cesbin@mail.sysu.edu.cn			National Natural Science Foundation of China [11174005, 21171176, U1232108, U1432249]; Guangzhou Science and Technology Project [2013Y2-00118]; Science and Technology Project of Guangdong Province [20138010403010]; Natural Science Foundation of Guangdong Province [S2013030012842]; Special and Excellent Research Fund of Anhui Normal University	This work has been supported by the National Natural Science Foundation of China (Nos. 11174005, 21171176, U1232108 and U1432249), Guangzhou Science and Technology Project (2013Y2-00118), Science and Technology Project of Guangdong Province (20138010403010) and Natural Science Foundation of Guangdong Province (S2013030012842). We thank Prof. C. K. Duan for the help with ab initio computations. L.…		35	4	4	6	20	ELSEVIER SCIENCE BV	AMSTERDAM	PO BOX 211, 1000 AE AMSTERDAM, NETHERLANDS	0925-3467	1873-1252		OPT MATER	Opt. Mater.	JUN	2015	44
11174005	J	Zhou, SS; Jiang, GC; Wei, XT; Duan, CK; Chen, YH; Yin, M				Zhou, Shaoshuai; Jiang, Guicheng; Wei, Xiantao; Duan, Changkui; Chen, Yonghu; Yin, Min			Pr3+-Doped beta-NaYF4 for Temperature Sensing with Fluorescence Intensity Ratio Technique	JOURNAL OF NANOSCIENCE AND NANOTECHNOLOGY	1.556			English	Article						Temperature Sensing; Fluorescence Intensity Ratio; Temperature Sensitivity; Hydrothermal Method	NANOPARTICLES; LIFETIME; SENSOR; LUMINESCENCE; THERMOMETRY; EMISSION; ER3+	Pure beta-NaYF4:0.8%Pr3+ powder sample was synthesized by the hydrothermal method. The temperature dependence of the fluorescence intensity ratio (FIR) of emission bands corresponding to the P-3(1) -> H-3(5) and P-3(0) -> H-3(5) transitions was measured in the temperature range of 120 K to 300 K excited by a 473 nm continuous wave (CW) laser. The dependence of the FIR on temperature is well fitte…	[Zhou, Shaoshuai; Jiang, Guicheng; Wei, Xiantao; Duan, Changkui; Chen, Yonghu; Yin, Min] Univ Sci & Technol China, Dept Phys, Hefei 230026, Anhui, Peoples R China	Yin, M (reprint author), Univ Sci & Technol China, Dept Phys, Hefei 230026, Anhui, Peoples R China.		Wei, XianTao/H-6098-2011	Wei, XianTao/0000-0003-1281-213X	National Key Basic Research Program of China [2013CB921800]; National Natural Science Foundation of China [11074245, 11274299, 11174005]; Fundamental Research Funds for the Central Universities [2340000034]	This work was financially supported by the National Key Basic Research Program of China (Grant No. 2013CB921800), the National Natural Science Foundation of China (Grant Nos. 11074245, 11274299 and 11174005) and the Fundamental Research Funds for the Central Universities (Grant No. 2340000034).		20	3	4	11	45	AMER SCIENTIFIC PUBLISHERS	VALENCIA	26650 THE OLD RD, STE 208, VALENCIA, CA 91381-0751 USA	1533-4880	1533-4899		J NANOSCI NANOTECHNO	J. Nanosci. Nanotechnol.	MAY	2014	14	5
11174005	J	Wu, LY; Tian, XN; Wei, XT; Chen, YH; Yin, M				Wu Lingyuan; Tian Xiuna; Wei Xiantao; Chen Yonghu; Yin Min			Photoluminescence studies of Eu2+-Yb3+ co-doped BaMgAl10O17 phosphor synthesized by the combustion method	JOURNAL OF RARE EARTHS	1.261			English	Article						BAM; combustion method; downconversion; energy transfer; rare earths	LUMINESCENCE; CSCDBR3; EU2+; ION	BaMgAl10O17:Eu2+, Yb3+ was investigated as a possible quantum cutting system to enhance solar cells efficiency. Phosphors were synthesized by combustion method and composed of nanorods. Photoluminescence spectra showed that Eu in the sample was reduced to bivalence while Yb remained trivalence. Through a cooperative energy transfer process, the obtained powders exhibited both blue emission of Eu2…	[Wu Lingyuan; Tian Xiuna; Wei Xiantao; Chen Yonghu; Yin Min] Univ Sci & Technol China, Dept Phys, Hefei 230026, Peoples R China	Yin, M (reprint author), Univ Sci & Technol China, Dept Phys, Hefei 230026, Peoples R China.	yinmin@ustc.edu.cn	Wei, XianTao/H-6098-2011	Wei, XianTao/0000-0003-1281-213X	National Natural Science Foundation of China [11074245, 11074315, 11204292, 11174005]; Fundamental Research Funds for the Central Universities [2340000034]; Funding of Creative Youth by University of Science & Technology of China	Project supported by National Natural Science Foundation of China (11074245, 11074315, 11204292, 11174005), the Fundamental Research Funds for the Central Universities (2340000034), and the Funding of Creative Youth by University of Science & Technology of China		18	3	3	2	38	ELSEVIER SCIENCE BV	AMSTERDAM	PO BOX 211, 1000 AE AMSTERDAM, NETHERLANDS	1002-0721			J RARE EARTH	J. Rare Earths	DEC	2012	30	12
11174005	J	Ma, NY; Yang, F; Shen, XC; Huang, YC; Ning, LX				Ma, Nai-yu; Yang, Feng; Shen, Xian-chun; Huang, Yu-cheng; Ning, Li-xin			Ab initio Study on Spectral Properties of Charge-Compensated Ce3+ in NaF	CHINESE JOURNAL OF CHEMICAL PHYSICS	0.498			English	Article						Ab initio calculation; NaF:Ce3+; Local structure; Transition	AUGMENTED-WAVE METHOD; CRYSTALLINE ENVIRONMENT; FLUORIDE COMPOUNDS; 5D-LEVEL ENERGIES; CORE POTENTIALS; IONS; CHALCOGENIDES; TRANSITIONS; LANTHANIDE; STATE	We report an ab initio study of spectral properties of Ce3+ doped at Na+ site of the NaF crystal, with the charge imbalance compensated by two oxygen substitutions for fluoride (O-F') in the first coordination shell or two sodium vacancies (V-Na') in the second coordination sphere. Density functional theory calculations within the supercell model are first performed to optimize the local structur…	[Ma, Nai-yu; Yang, Feng; Shen, Xian-chun; Huang, Yu-cheng; Ning, Li-xin] Anhui Normal Univ, Dept Phys, Wuhu 241000, Peoples R China	Ning, LX (reprint author), Anhui Normal Univ, Dept Phys, Wuhu 241000, Peoples R China.	ninglx@mail.ahnu.edu.cn			National Natural Science Foundation of China [11174005]	This work was supported by the National Natural Science Foundation of China (No.11174005).		29	0	0	3	12	CHINESE PHYSICAL SOC	BEIJING	P O BOX 603, BEIJING 100080, PEOPLES R CHINA	1674-0068	1003-7713		CHINESE J CHEM PHYS	Chin. J. Chem. Phys.	OCT	2014	27	5
11174005	J	Wen, J; Ning, LX; Huang, YC; Zhan, SB; Zhang, J; Duan, CK; Yin, M				Wen, Jun; Ning, Lixin; Huang, Yucheng; Zhan, Shengbao; Zhang, Jie; Duan, Chang-Kui; Yin, Min			Crystal field interactions between Ce3+ ion and fluoride ligands: a theoretical investigation	MATERIALS RESEARCH EXPRESS	/			English	Article						superposition model; ab-initio calculations; crystal field interactions; Ce3+; fluorides	RARE-EARTH IONS; PERTURBATION-THEORY; ENERGY-TRANSFER; TRANSITIONS; ABSORPTION; EXCITATION; CHEMISTRY; SYMMETRY; CENTERS; SPECTRA	Superposition model (SM) analyses combined with ab initio calculations are presented to investigate crystal field interactions between Ce3+ ions and their fluoride ligands. On the basis of energies and wave functions derived from complete active space self-consistent field (CASSCF) embedded cluster calculations, 4f and 5d crystal field parameters (CFPs) for Ce3+ in three typical fluoride compound…	[Wen, Jun; Duan, Chang-Kui; Yin, Min] Univ Sci & Technol China, Dept Phys, Hefei 230026, Peoples R China; [Wen, Jun; Zhan, Shengbao; Zhang, Jie] Anqing Normal Univ, Sch Phys & Elect Engn, Anqing 246011, Peoples R China; [Ning, Lixin; Huang, Yucheng] Anhui Normal Univ, Dept Phys, Ctr Nano Sci & Technol, Wuhu 241000, Peoples R China	Wen, J (reprint author), Univ Sci & Technol China, Dept Phys, Hefei 230026, Peoples R China.	ckduan@ustc.edu.cn			Special Funds of the National Natural Science Foundation of China [11447197]; Anhui Provincial Natural Science Foundation [1508085QA09]; National Natural Science Foundation of China [11274299, 11174005, 11374291]	J Wen acknowledges the financial supports from the Special Funds of the National Natural Science Foundation of China for Theoretical Physics under grant No. 11447197 and Anhui Provincial Natural Science Foundation under grant No. 1508085QA09. C-K Duan, L X Ning and M Yin acknowledge the financial supports from the National Natural Science Foundation of China under grant Nos 11274299, 11174005 and…		38	0	0	2	2	IOP PUBLISHING LTD	BRISTOL	TEMPLE CIRCUS, TEMPLE WAY, BRISTOL BS1 6BE, ENGLAND	2053-1591			MATER RES EXPRESS	Mater. Res. Express	AUG	2015	2	8
11174006	J	Luo, JY; Xu, LM; Lascaris, E; Stanley, HE; Buldyrev, SV				Luo, Jiayuan; Xu, Limei; Lascaris, Erik; Stanley, H. Eugene; Buldyrev, Sergey V.			Behavior of the Widom Line in Critical Phenomena	PHYSICAL REVIEW LETTERS	7.512			English	Article							LIQUID PHASE-TRANSITION; CRITICAL-POINT; SUPERCOOLED WATER; ANOMALOUS PROPERTIES; GLASSY WATER; COMPRESSIBILITY; THERMODYNAMICS; CROSSOVER; EQUATION; STATE	Using linear scaling theory, we study the behavior of response functions extrema in the vicinity of the critical point. We investigate how the speed of convergence of the loci of response function extrema to the Widom line depends on the parameters of the linear scaling theory. We find that when the slope of the coexistence line is near zero, the line of specific heat maxima does not follow the W…	[Luo, Jiayuan; Lascaris, Erik; Stanley, H. Eugene; Buldyrev, Sergey V.] Boston Univ, Ctr Polymer Studies, Boston, MA 02215 USA; [Xu, Limei] Peking Univ, Int Ctr Quantum Mat, Beijing 100871, Peoples R China; [Xu, Limei] Collaborat Innovat Ctr Quantum Matter, Beijing 100871, Peoples R China; [Buldyrev, Sergey V.] Yeshiva Univ, Dept Phys, New York, NY 10033 USA	Luo, JY (reprint author), Boston Univ, Ctr Polymer Studies, Boston, MA 02215 USA.		Xu, Limei/J-6150-2012; Buldyrev, Sergey/I-3933-2015		NSF Chemistry Division [CHE 0911389, CHE 0908218, CHE 1213217]; National Natural Science Foundation of China [11174006, 11290162/A04016]; National Basic Research Program [2012CB921404]	We thank C. A. Angell, M. A. Anisimov, M. C. Barbosa, D. Corradini, S. Han, and V. Holten for helpful discussions. J. L., E. L., and H. E. S. thank the NSF Chemistry Division for support (Grants No. CHE 0911389, No. CHE 0908218, and No. CHE 1213217). L. X. thanks the National Natural Science Foundation of China for support (Grants No. 11174006, 11290162/A04016) and the National Basic Research Pro…		31	11	11	2	33	AMER PHYSICAL SOC	COLLEGE PK	ONE PHYSICS ELLIPSE, COLLEGE PK, MD 20740-3844 USA	0031-9007	1079-7114		PHYS REV LETT	Phys. Rev. Lett.	2016-04-04	2014	112	13
11174006	J	Xu, LM; Buldyrev, SV; Stanley, HE; Franzese, G				Xu, Limei; Buldyrev, Sergey V.; Stanley, H. Eugene; Franzese, Giancarlo			Homogeneous Crystal Nucleation Near a Metastable Fluid-Fluid Phase Transition	PHYSICAL REVIEW LETTERS	7.512			English	Article							AGGREGATION; BEHAVIOR	Several scenarios exist for the protein crystallization and aggregation in solutions near a metastable fluid-fluid phase separation below the solubility line. Based on computations, it was proposed that the fluid-fluid critical point enhances the crystallization rate by many orders of magnitude, while, based on experiments, it was proposed that the fluid-fluid spinodal controls the crystallizatio…	[Xu, Limei] Peking Univ, Int Ctr Quantum Mat, Beijing 100871, Peoples R China; [Buldyrev, Sergey V.] Yeshiva Univ, Dept Phys, New York, NY 10033 USA; [Stanley, H. Eugene] Boston Univ, Ctr Polymer Studies, Boston, MA 02215 USA; [Stanley, H. Eugene] Boston Univ, Dept Phys, Boston, MA 02215 USA; [Franzese, Giancarlo] Univ Barcelona, Dept Fis Fonamental, E-08028 Barcelona, Spain	Xu, LM (reprint author), Peking Univ, Int Ctr Quantum Mat, 5 Yiheyuan Rd, Beijing 100871, Peoples R China.		Franzese, Giancarlo/A-9655-2009; Xu, Limei/J-6150-2012; Buldyrev, Sergey/I-3933-2015;	Franzese, Giancarlo/0000-0003-3006-2766; Stanley, H./0000-0003-2800-4495	NSFC Grant [11174006]; MOST Grant [2012CB921404]; NSF [CHE0911389, CHE0908218, CHE-1213217]; MICINN [FIS2007-61433]; FEDER; EU FP7 [NMP4-SL-2011- 266737]; AGAUR [2009PIV45]	We thank P. G. Debenedetti, D. Frenkel, D. Reguera and J. Wedekind for discussions. L. X. thanks NSFC Grant No. 11174006 and MOST Grant No. 2012CB921404 for support. S. V. B. thanks the Dr. Bernard W. Gamson Computational Science Center at Yeshiva College, H. E. S. thanks NSF Grants No. CHE0911389, No. CHE0908218, and No. CHE-1213217, G. F. thanks MICINN Grant No. FIS2007-61433 (co-financed FEDER…		18	9	9	2	26	AMER PHYSICAL SOC	COLLEGE PK	ONE PHYSICS ELLIPSE, COLLEGE PK, MD 20740-3844 USA	0031-9007			PHYS REV LETT	Phys. Rev. Lett.	2016-08-27	2012	109	9
11174006	J	Sun, G; Giovambattista, N; Wang, EG; Xu, LM				Sun, Gang; Giovambattista, Nicolas; Wang, Enge; Xu, Limei			Effects of surface structure and solvophilicity on the crystallization of confined liquids	SOFT MATTER	4.029			English	Article							COMPUTER-SIMULATION; CARBON NANOTUBES; X-RAY; WATER; INTERFACES; ORDER; POLYMORPHISM; QUANTIFICATION; TRANSITION; NANOPORES	The crystallization of liquids confined at the nanoscale plays an important role in scientific and engineering applications, yet crystallization at the nanoscale is not well understood. Using molecular dynamics simulations, we study the crystallization of a confined liquid characterized by isotropic pair interactions with water-like properties. We focus on the effects of (i) confining surface str…	[Sun, Gang; Wang, Enge; Xu, Limei] Peking Univ, Int Ctr Quantum Mat, Beijing 100871, Peoples R China; [Sun, Gang; Wang, Enge; Xu, Limei] Peking Univ, Sch Phys, Beijing 100871, Peoples R China; [Giovambattista, Nicolas] CUNY Brooklyn Coll, Dept Phys, Brooklyn, NY 11210 USA	Xu, LM (reprint author), Peking Univ, Int Ctr Quantum Mat, Beijing 100871, Peoples R China.	limei.xu@pku.edu.cn	Xu, Limei/J-6150-2012; Giovambattista, Nicolas/I-4369-2015	Giovambattista, Nicolas/0000-0003-1149-0693	National Science Foundation of China (NSFC) [11290162/A040106, 10974238, 11274012, 91021007, 11174006]; National Basic Research Program of China (973 Program) [2012CB921404]	We thank the National Science Foundation of China (NSFC) (Grant No.: 11290162/A040106, 10974238, 11274012, 91021007 and 11174006) and the National Basic Research Program of China (973 Program) (Grant No.: 2012CB921404) for financial supports.		71	6	6	5	15	ROYAL SOC CHEMISTRY	CAMBRIDGE	THOMAS GRAHAM HOUSE, SCIENCE PARK, MILTON RD, CAMBRIDGE CB4 0WF, CAMBS, ENGLAND	1744-683X	1744-6848		SOFT MATTER	Soft Matter		2013	9	47
11174006	J	Li, RZ; Chen, J; Li, XZ; Wang, EG; Xu, LM				Li, Renzhong; Chen, Ji; Li, Xinzheng; Wang, Enge; Xu, Limei			Supercritical phenomenon of hydrogen beyond the liquid-liquid phase transition	NEW JOURNAL OF PHYSICS	3.558			English	Article						liquid-liquid phase transition; Widom line; hydrogen; supercritical phenomenon	TOTAL-ENERGY CALCULATIONS; WAVE BASIS-SET; HIGH-PRESSURE; WATER; METALLIZATION; TEMPERATURE; SIMULATIONS; HELIUM	Using ab initio molecular dynamics simulation, we investigate the supercritical phenomenon associated with the liquid-liquid phase transition of hydrogen by studying the isothermal response functions, such as electric conductivity, molecular dissociation coefficient and isothermal compressibility, with respect to pressure. We find that, along each isotherm in the supercritical region, each of the…	[Li, Renzhong; Chen, Ji; Li, Xinzheng; Wang, Enge; Xu, Limei] Peking Univ, Int Ctr Quantum Mat, Beijing 100871, Peoples R China; [Li, Renzhong; Chen, Ji; Li, Xinzheng; Wang, Enge; Xu, Limei] Peking Univ, Sch Phys, Beijing 100871, Peoples R China; [Li, Xinzheng; Wang, Enge; Xu, Limei] Collaborat Innovat Ctr Quantum Matter, Beijing, Peoples R China	Li, RZ (reprint author), Peking Univ, Int Ctr Quantum Mat, 5 Yiheyuan Rd, Beijing 100871, Peoples R China.	xzli@pku.edu.cn; limei.xu@pku.edu.cn			National Basic Research Program of China (973 Program) [2012CB921404, 2013CB934600, 2015CB856801]; National Natural Science Fundation of China (NSFC) [11174006, 11275008, 11422431, 11274012, 91021007, 10974238]	This work is supported by the National Basic Research Program of China (973 Program, Grant No. 2012CB921404, 2013CB934600, 2015CB856801) and National Natural Science Fundation of China (NSFC Grant No. 11174006, 11275008, 11422431, 11274012, 91021007, 10974238). We are grateful for computational resources provided by the supercomputer TianHe-1A in Tianjin, China.		34	0	0	9	19	IOP PUBLISHING LTD	BRISTOL	TEMPLE CIRCUS, TEMPLE WAY, BRISTOL BS1 6BE, ENGLAND	1367-2630			NEW J PHYS	New J. Phys.	2016-06-18	2015	17
11174006	J	Sun, G; Giovambattista, N; Xu, LM				Sun, Gang; Giovambattista, Nicolas; Xu, Limei			Confinement effects on the liquid-liquid phase transition and anomalous properties of a monatomic water-like liquid	JOURNAL OF CHEMICAL PHYSICS	2.952			English	Article							SUPERCOOLED WATER; DYNAMIC CROSSOVER; DENSITY MINIMUM; AMORPHOUS ICE; GLASS; PRESSURE; THERMODYNAMICS; TRANSFORMATIONS; AMORPHIZATION; TEMPERATURE	We use molecular dynamics simulations to study the effects of confinement on the phase behavior of a water-like monatomic liquid that exhibits a liquid-liquid phase transition (LLPT) and a liquid-liquid critical point (LLCP). The liquid is confined between parallel walls and we focus on the effects of wall separation and surface chemistry (solvophobicity/solvophilicity) on the location of the LLC…	[Giovambattista, Nicolas] CUNY Brooklyn Coll, Dept Phys, Brooklyn, NY 11210 USA; [Sun, Gang; Xu, Limei] Peking Univ, Sch Phys, Int Ctr Quantum Mat, Beijing 100871, Peoples R China; [Giovambattista, Nicolas] CUNY, Grad Ctr, PhD Programs Chem, New York, NY 10016 USA; [Giovambattista, Nicolas] CUNY, Grad Ctr, PhD Programs Phys, New York, NY 10016 USA; [Xu, Limei] Collaborat Innovat Ctr Quantum Matte…	Giovambattista, N (reprint author), CUNY Brooklyn Coll, Dept Phys, Brooklyn, NY 11210 USA.	ngiovambattista@brooklyn.cuny.edu; limei.xu@pku.edu.cn	Giovambattista, Nicolas/I-4369-2015	Giovambattista, Nicolas/0000-0003-1149-0693	National Science Foundation of China [11174006, 11290162, 11525520]; MOST [2012CB921404, 2015CB856801]; National Supercomputer Center in Tianjin, China	We thank the National Science Foundation of China (Grant Nos. 11174006, 11290162, and 11525520) and MOST (Grant Nos. 2012CB921404 and 2015CB856801) for financial supports. The work was supported by the National Supercomputer Center in Tianjin, China.		67	0	0	3	3	AMER INST PHYSICS	MELVILLE	1305 WALT WHITMAN RD, STE 300, MELVILLE, NY 11747-4501 USA	0021-9606	1089-7690		J CHEM PHYS	J. Chem. Phys.	2016-12-28	2015	143	24
11174006	J	Luo, JY; Xu, LM; Angell, CA; Stanley, HE; Buldyrev, SV				Luo, Jiayuan; Xu, Limei; Angell, C. Austen; Stanley, H. Eugene; Buldyrev, Sergey V.			Physics of the Jagla model as the liquid-liquid coexistence line slope varies	JOURNAL OF CHEMICAL PHYSICS	2.952			English	Article							ISOSTRUCTURAL PHASE-TRANSITIONS; STOKES-EINSTEIN RELATION; SUPERCOOLED WATER; CRITICAL-POINT; CORE COLLAPSE; GLASSY WATER; WIDOM LINE; ANOMALOUS PROPERTIES; LOW-TEMPERATURES; HYDROGEN-BONDS	The slope of the coexistence line of the liquid-liquid phase transition can be positive, negative, or zero. All three possibilities have been found in Monte-Carlo simulations of a modified spherically symmetric two-scale Jagla model. Since the liquid-liquid critical point frequently lies in a region of the phase diagram that is difficult to access experimentally, it is of great interest to study …	[Luo, Jiayuan; Stanley, H. Eugene; Buldyrev, Sergey V.] Boston Univ, Ctr Polymer Studies, Boston, MA 02215 USA; [Luo, Jiayuan; Stanley, H. Eugene; Buldyrev, Sergey V.] Boston Univ, Dept Phys, Boston, MA 02215 USA; [Xu, Limei] Peking Univ, Int Ctr Quantum Mat, Beijing 100871, Peoples R China; [Xu, Limei] Collaborat Innovat Ctr Quantum Matter, Beijing, Peoples R China; [Angell, C. Austen] Arizona S…	Luo, JY (reprint author), Boston Univ, Ctr Polymer Studies, Boston, MA 02215 USA.		Buldyrev, Sergey/I-3933-2015		NSF Chemistry Division [CHE 0911389, CHE 0908218]; National Science Foundation of China [11174006, 11290162]; MOST [2012CB921404, 2015CB856800]; Office of the Academic Affairs of Yeshiva University; Dr. Bernard W. Gamson Computational Science Center at Yeshiva College; NSF-CHE [CHE-1213265]	We thank M. A. Anisimov, M. C. Barbosa, D. Corradini, S. Han, and V. T. Holten for helpful discussions. J.L. and H.E.S. thank the NSF Chemistry Division for support (Grant Nos. CHE 0911389 and CHE 0908218). X.L.M. thanks the National Science Foundation of China (Grant Nos. 11174006 and 11290162) and MOST (Grant Nos. 2012CB921404 and 2015CB856800) for support. S.V.B. thanks the Office of the Acade…		103	0	0	2	9	AMER INST PHYSICS	MELVILLE	1305 WALT WHITMAN RD, STE 300, MELVILLE, NY 11747-4501 USA	0021-9606	1089-7690		J CHEM PHYS	J. Chem. Phys.	2016-06-14	2015	142	22
11174006	J	Wei, JC; Xu, LM; Song, F				Wei, Jiachen; Xu, Limei; Song, Fan			Range effect on percolation threshold and structural properties for short-range attractive spheres	JOURNAL OF CHEMICAL PHYSICS	2.952			English	Article							PHASE-BEHAVIOR; HARD-SPHERES; MODEL; CLUSTERS; GELATION; COLLOIDS; FLUID; SEPARATION; PARTICLES; DYNAMICS	Percolation or aggregation in colloidal system is important in many fields of science and technology. Using molecular dynamics simulations, we study the percolation behavior for systems consisting of spheres interacting with short-range square-well (SRSW) which mimic colloidal particles, with different interaction ranges. We specifically focus on how the interaction range affects the percolation …	[Wei, Jiachen; Song, Fan] Chinese Acad Sci, Inst Mech, State Key Lab Nonlinear Mech LNM, Beijing 100190, Peoples R China; [Xu, Limei] Peking Univ, Int Ctr Quantum Mat & Sch Phys, Beijing 100871, Peoples R China; [Xu, Limei] Collaborat Innovat Ctr Quantum Matter, Beijing, Peoples R China	Xu, LM (reprint author), Peking Univ, Int Ctr Quantum Mat & Sch Phys, 5 Yiheyuan Rd, Beijing 100871, Peoples R China.	limei.xu@pku.edu.cn; songf@lnm.imech.ac.cn	Xu, Limei/J-6150-2012		National Natural Science Foundations of China [11232013, 11472285, 11174006, 11290162/A040106]; National Basic Research Program of China (973 Program) [2012CB921404, 2015CB856800]	This work was supported by the National Natural Science Foundations of China (Grant Nos. 11232013, 11472285, 11174006, and 11290162/A040106) and the National Basic Research Program of China (973 Program) (Grant Nos. 2012CB921404 and 2015CB856800).		47	1	1	8	26	AMER INST PHYSICS	MELVILLE	1305 WALT WHITMAN RD, STE 300, MELVILLE, NY 11747-4501 USA	0021-9606	1089-7690		J CHEM PHYS	J. Chem. Phys.	2016-01-21	2015	142	3
11174006	J	Chen, J; Ren, XG; Li, XZ; Alfe, D; Wang, EG				Chen, Ji; Ren, Xinguo; Li, Xin-Zheng; Alfe, Dario; Wang, Enge			On the room-temperature phase diagram of high pressure hydrogen: An ab initio molecular dynamics perspective and a diffusion Monte Carlo study	JOURNAL OF CHEMICAL PHYSICS	2.952			English	Article							HARTREE-FOCK PSEUDOPOTENTIALS; SOLID HYDROGEN; METALLIC HYDROGEN; COMPRESSED HYDROGEN; MEGABAR PRESSURES; SIMULATIONS; TRANSITION; FLUID; GPA; SUPERCONDUCTOR	The finite-temperature phase diagram of hydrogen in the region of phase IV and its neighborhood was studied using the ab initio molecular dynamics (MD) and the ab initio path-integral molecular dynamics (PIMD). The electronic structures were analyzed using the density-functional theory (DFT), the random-phase approximation, and the diffusion Monte Carlo (DMC) methods. Taking the state-of-the-art …	[Chen, Ji; Wang, Enge] Peking Univ, Int Ctr Quantum Mat, Beijing 100871, Peoples R China; [Ren, Xinguo] Univ Sci & Technol China, Key Lab Quantum Informat, Hefei 230026, Anhui, Peoples R China; [Li, Xin-Zheng] Peking Univ, Sch Phys, Beijing 100871, Peoples R China; [Li, Xin-Zheng; Wang, Enge] Collaborat Innovat Ctr Quantum Matter, Beijing 100871, Peoples R China; [Alfe, Dario] UCL, London Ctr Nan…	Chen, J (reprint author), Peking Univ, Int Ctr Quantum Mat, Beijing 100871, Peoples R China.	xzli@pku.edu.cn; d.alfe@ucl.ac.uk; egwang@pku.edu.cn	Alfe`, Dario/C-1521-2008; Ren, Xinguo/N-4768-2014	Alfe`, Dario/0000-0002-9741-8678;	National Basic Research Programs of China [2013CB934600]; National Science Foundation of China [11275008, 91021007, 11274012, 11174006]; Open-Lab program of the Key Laboratory of Nanodevices and Applications, Suzhou Institute of Nano-Tech and Nano-Bionics (SINANO), Chinese Academy of Sciences [12ZS01]	J.C., X.Z.L., and E. W. are supported by the National Basic Research Programs of China under Grant No. 2013CB934600, the National Science Foundation of China under Grant Nos. 11275008, 91021007, 11274012, 11174006, and the Open-Lab program (Project No. 12ZS01) of the Key Laboratory of Nanodevices and Applications, Suzhou Institute of Nano-Tech and Nano-Bionics (SINANO), Chinese Academy of Science…		74	7	7	3	27	AMER INST PHYSICS	MELVILLE	CIRCULATION & FULFILLMENT DIV, 2 HUNTINGTON QUADRANGLE, STE 1 N O 1, MELVILLE, NY 11747-4501 USA	0021-9606	1089-7690		J CHEM PHYS	J. Chem. Phys.	JUL	2014	141	2
11174006	J	Sun, G; Tangpanitanon, J; Shen, HZ; Wen, B; Xue, JM; Wang, EG; Xu, LM				Sun, Gang; Tangpanitanon, Jirawat; Shen, Huaze; Wen, Bo; Xue, Jianming; Wang, Enge; Xu, Limei			Physisorption of molecular hydrogen on carbon nanotube with vacant defects	JOURNAL OF CHEMICAL PHYSICS	2.952			English	Article							DYNAMICS SIMULATIONS; ADSORPTION; WALL; TEMPERATURE; MECHANICS; STORAGE; ATOMS	Physisorption of molecular hydrogen on single-walled carbon nanotubes (SWCNTs) is important for its engineering applications and hydrogen energy storage. Using molecular dynamics simulation, we study the physisorption of molecular hydrogen on a SWCNT with a vacant defect, focusing on the effect of the vacant defect size and external parameters such as temperature and pressure. We find that hydrog…	[Sun, Gang; Shen, Huaze; Wen, Bo; Wang, Enge; Xu, Limei] Peking Univ, Int Ctr Quantum Mat, Beijing 100871, Peoples R China; [Sun, Gang; Shen, Huaze; Wen, Bo; Wang, Enge; Xu, Limei] Peking Univ, Sch Phys, Beijing 100871, Peoples R China; [Sun, Gang; Shen, Huaze; Wang, Enge; Xu, Limei] Collaborat Innovat Ctr Quantum Matter, Beijing, Peoples R China; [Tangpanitanon, Jirawat] Univ Cambridge, Cambridg…	Xu, LM (reprint author), Peking Univ, Int Ctr Quantum Mat, Beijing 100871, Peoples R China.	limei.xu@pku.edu.cn	Xu, Limei/J-6150-2012; Wen, Bo/I-1749-2013		National Science Foundation of China (NSFC) [11290162/A040106, 10974238, 11274012, 91021007, 11174006]; National Basic Research Program of China (973 Program) [2012CB921404]	We thank the National Science Foundation of China (NSFC) (Grant Nos. 11290162/A040106, 10974238, 11274012, 91021007, and 11174006) and the National Basic Research Program of China (973 Program) (Grant No. 2012CB921404) for financial supports.		40	0	0	4	32	AMER INST PHYSICS	MELVILLE	CIRCULATION & FULFILLMENT DIV, 2 HUNTINGTON QUADRANGLE, STE 1 N O 1, MELVILLE, NY 11747-4501 USA	0021-9606	1089-7690		J CHEM PHYS	J. Chem. Phys.	2016-05-28	2014	140	20
11174006	J	Chen, J; Guo, J; Meng, XZ; Peng, JB; Sheng, JM; Xu, LM; Jiang, Y; Li, XZ; Wang, EG				Chen, Ji; Guo, Jing; Meng, Xiangzhi; Peng, Jinbo; Sheng, Jiming; Xu, Limei; Jiang, Ying; Li, Xin-Zheng; Wang, En-Ge			An unconventional bilayer ice structure on a NaCl(001) film	NATURE COMMUNICATIONS	11.47			English	Article							INITIO MOLECULAR-DYNAMICS; WATER-ADSORPTION; METAL-SURFACES; NACL(100); DISSOCIATION; INTERFACES; SALT	Water-solid interactions are of broad importance both in nature and technology. The hexagonal bilayer model based on the Bernal-Fowler-Pauling ice rules has been widely adopted to describe water structuring at interfaces. Using a cryogenic scanning tunnelling microscope, here we report a new type of two-dimensional ice-like bilayer structure built from cyclic water tetramers on an insulating NaCl…	[Chen, Ji; Guo, Jing; Meng, Xiangzhi; Peng, Jinbo; Sheng, Jiming; Xu, Limei; Jiang, Ying; Wang, En-Ge] Peking Univ, Sch Phys, Int Ctr Quantum Mat, Beijing 100871, Peoples R China; [Xu, Limei; Jiang, Ying; Li, Xin-Zheng; Wang, En-Ge] Collaborat Innovat Ctr Quantum Matter, Beijing 100871, Peoples R China; [Li, Xin-Zheng] Peking Univ, Sch Phys, Beijing 100871, Peoples R China	Jiang, Y (reprint author), Peking Univ, Sch Phys, Int Ctr Quantum Mat, Beijing 100871, Peoples R China.	yjiang@pku.edu.cn; xzli@pku.edu.cn	Xu, Limei/J-6150-2012		National Basic Research Programs of China [2012CB921303, 2012CB921404, 2013CB934600]; National Science Foundation of China [11104004, 11290162/A040106, 11275008, 11274012, 91321309, 91021007, 11174006]; Doctoral Program of Higher Education of China [20110001120126]	This work was supported by the National Basic Research Programs of China under grant no. 2012CB921303, 2012CB921404 and 2013CB934600; the National Science Foundation of China under grant no. 11104004, 11290162/A040106, 11275008, 11274012, 91321309, 91021007 and 11174006. Y.J. acknowledges support by the Research Fund for the Doctoral Program of Higher Education of China under grant no. 2011000112…		44	6	6	9	54	NATURE PUBLISHING GROUP	LONDON	MACMILLAN BUILDING, 4 CRINAN ST, LONDON N1 9XW, ENGLAND	2041-1723			NAT COMMUN	Nat. Commun.	MAY	2014	5
11174006	J	Sun, ZR; Pan, D; Xu, LM; Wang, EG				Sun, Zhaoru; Pan, Ding; Xu, Limei; Wang, Enge			Role of proton ordering in adsorption preference of polar molecule on ice surface	PROCEEDINGS OF THE NATIONAL ACADEMY OF SCIENCES OF THE UNITED STATES OF AMERICA	9.674			English	Article						surface science; ice basal surface; ice growth; ice basal plane	DYNAMICS SIMULATIONS; WANNIER FUNCTIONS; CRYSTALLINE ICE; WATER CLUSTERS; HYDROGEN; DIPOLE; RANGE; GASES; PHASE	Adsorption of polar monomers on ice surface, relevant to the physical/chemical reaction in ice clouds as well as growth of ice, remains an open issue partially due to the unusual surface characteristics with protons at the top layer of ice. Using first-principle calculations, we explore the adsorption properties of ice surface in terms of a surface proton order parameter, which characterizes the …	[Sun, Zhaoru; Xu, Limei; Wang, Enge] Peking Univ, Int Ctr Quantum Mat, Beijing 100871, Peoples R China; [Pan, Ding] Univ Calif Davis, Dept Chem, Davis, CA 95616 USA	Xu, LM (reprint author), Peking Univ, Int Ctr Quantum Mat, 5 Yiheyuan Rd, Beijing 100871, Peoples R China.	limei.xu@pku.edu.cn; egwang@pku.edu.cn	Pan, Ding/D-9325-2011; Xu, Limei/J-6150-2012	Pan, Ding/0000-0002-2353-0130;	National Basic Research Program of China (973 Program) [2012CB921404]; National Science Foundation of China (NSFC) [10974238, 91021007, 11174006]; DOE/CMSN [DE-SC0005180]	We thank Dr. Xinzheng Li and Dr. Angelos Michaelides for helpful discussions. We also thank the National Basic Research Program of China (973 Program) (Grant Number: 2012CB921404) and the National Science Foundation of China (NSFC) (Grant Number: 10974238, 91021007 and 11174006) for financial supports. D. Pan thanks DOE/CMSN under the grant No. DE-SC0005180 for financial support.		43	7	8	4	41	NATL ACAD SCIENCES	WASHINGTON	2101 CONSTITUTION AVE NW, WASHINGTON, DC 20418 USA	0027-8424			P NATL ACAD SCI USA	Proc. Natl. Acad. Sci. U. S. A.	2016-08-14	2012	109	33
11174006	J	Wedekind, J; Xu, LM; Buldyrev, SV; Stanley, HE; Reguera, D; Franzese, G				Wedekind, Jan; Xu, Limei; Buldyrev, Sergey V.; Stanley, H. Eugene; Reguera, David; Franzese, Giancarlo			Optimization of crystal nucleation close to a metastable fluid-fluid phase transition	SCIENTIFIC REPORTS	5.578			English	Article							SEPARATION; DIAGRAMS	The presence of a metastable fluid-fluid critical point is thought to dramatically influence the crystallization pathway, increasing the nucleation rate by many orders of magnitude over the predictions of classical nucleation theory. We use molecular dynamics simulations to study the kinetics of crystallization in the vicinity of this metastable critical point and throughout the metastable fluid-…	[Wedekind, Jan; Reguera, David; Franzese, Giancarlo] Univ Barcelona, Dept Fis Fonamental, Barcelona 08028, Spain; [Xu, Limei] Peking Univ, Int Ctr Quantum Mat, Beijing 100871, Peoples R China; [Xu, Limei] Peking Univ, Sch Phys, Beijing 100871, Peoples R China; [Buldyrev, Sergey V.] Yeshiva Univ, Dept Phys, New York, NY 10033 USA; [Stanley, H. Eugene] Boston Univ, Ctr Polymer Studies, Boston, MA 0…	Reguera, D (reprint author), Univ Barcelona, Dept Fis Fonamental, Marti & Franques 1, Barcelona 08028, Spain.	dreguera@ub.edu; gfranzese@ub.edu	Reguera, David/L-8580-2014; Buldyrev, Sergey/I-3933-2015; Wedekind, Jan/C-6463-2008; Franzese, Giancarlo/A-9655-2009	Reguera, David/0000-0001-6395-6112; Wedekind, Jan/0000-0002-4262-5688; Franzese, Giancarlo/0000-0003-3006-2766	MINECO of the Spanish government [FIS2012-31025, FIS2011-22603]; MOST 973 of China [2015CB856800, 2012CB921404]; National Science Foundation of China [11174006, 11290162]; NSF Chemistry Division [CHE 0911389, CHE 0908218, CHE 1213217]; Office of the Academic Affairs of Yeshiva University; Dr. Bernard W. Gamson computational Science Center at Yeshiva College	This work has been supported by the MINECO of the Spanish government through Grants No. FIS2012-31025 and FIS2011-22603. LX thanks the financial support from MOST 973 of China (Grants No. 2015CB856800 and 2012CB921404) and National Science Foundation of China (Grants No. 11174006 and 11290162). HES thanks the NSF Chemistry Division for support (grants CHE 0911389, CHE 0908218, and CHE 1213217). S…		27	0	0	3	12	NATURE PUBLISHING GROUP	LONDON	MACMILLAN BUILDING, 4 CRINAN ST, LONDON N1 9XW, ENGLAND	2045-2322			SCI REP-UK	Sci Rep	2016-06-22	2015	5
11174006	J	He, YC; Sun, G; Koga, K; Xu, LM				He, Yuchi; Sun, Gang; Koga, Kenichiro; Xu, Limei			Electrostatic field-exposed water in nanotube at constant axial pressure	SCIENTIFIC REPORTS	5.578			English	Article							CARBON NANOTUBES; ELECTRIC-FIELD; MOLECULAR-DYNAMICS; LIQUID WATER; ION CHANNELS; INTERFACE; CRYSTALLIZATION; CONFINEMENT; CONDUCTION; SCATTERING	Water confined within nanoscale geometries under external field has many interesting properties which is very important for its application in biological processes and engineering. Using molecular dynamics simulations, we investigate the effect of external fields on polarization and structure as well as phase transformations of water confined within carbon nanotubes. We find that dipoles of water…	[He, Yuchi; Sun, Gang; Xu, Limei] Peking Univ, Int Ctr Quantum Mat, Beijing, Peoples R China; [He, Yuchi; Sun, Gang; Xu, Limei] Peking Univ, Sch Phys, Beijing, Peoples R China; [Koga, Kenichiro] Okayama Univ, Dept Chem, Okayama 7008530, Japan; [Xu, Limei] Collaborat Innovat Ctr Quantum Matter, Beijing, Peoples R China	Xu, LM (reprint author), Peking Univ, Int Ctr Quantum Mat, Beijing, Peoples R China.	limei.xu@pku.edu.cn	Koga, Kenichiro/B-2635-2011; Xu, Limei/J-6150-2012	Koga, Kenichiro/0000-0002-1153-5831;	National Science Foundation of China (NSFC) [11290162/A040106, 11174006]; National Basic Research Program of China (973 Program) [2012CB921404]; MEXT, Japan	We thank the National Science Foundation of China (NSFC) (Grant No.: 11290162/A040106 and 11174006) and the National Basic Research Program of China (973 Program) (Grant No.: 2012CB921404) for financial supports. The work of K.K. was supported by a Grant-in-Aid for Scientific Research and the program for promoting the enhancement of research universities from MEXT, Japan.		41	9	9	4	24	NATURE PUBLISHING GROUP	LONDON	MACMILLAN BUILDING, 4 CRINAN ST, LONDON N1 9XW, ENGLAND	2045-2322			SCI REP-UK	Sci Rep	2016-10-16	2014	4
11174006	J	Sun, ZR; Sun, G; Chen, YX; Xu, LM				Sun ZhaoRu; Sun Gang; Chen YiXuan; Xu LiMei			Liquid-liquid phase transition in water	SCIENCE CHINA-PHYSICS MECHANICS & ASTRONOMY	1.143			English	Review						liquid-liquid phase transition; liquid-liquid critical point; water anomalies	SUPERCOOLED CONFINED WATER; DENSITY AMORPHOUS ICE; STOKES-EINSTEIN RELATION; EQUATION-OF-STATE; DYNAMIC CROSSOVER; GLASSY WATER; NEUTRON-SCATTERING; CRITICAL-POINT; X-RAY; 1ST-ORDER TRANSITION	Water shows anomalies different from most of other materials. Different sceniaros have been proposed to explain water anomalies, among which the liquid-liquid phase transition (LLPT) is the most discussed one. It attributes water anomalies to the existence of a hypothesized liquid-liquid critical point (LLCP) buried deep in the supercooled region. We briefly review the recent experimental and the…	[Sun ZhaoRu; Sun Gang; Chen YiXuan; Xu LiMei] Peking Univ, Int Ctr Quantum Mat, Beijing 100871, Peoples R China	Xu, LM (reprint author), Peking Univ, Int Ctr Quantum Mat, Beijing 100871, Peoples R China.	limei.xu@pku.edu.cn	Xu, Limei/J-6150-2012		National Natural Science Foundation of China [11290162/A040106, 10974238, 11274012, 91021007, 11174006]; National Basic Research Program of China [2012CB921404]	This work was supported by the National Natural Science Foundation of China (Grant Nos. 11290162/A040106, 10974238, 11274012, 91021007 and 11174006) and the National Basic Research Program of China (Grant No. 2012CB921404).		147	2	2	7	31	SCIENCE PRESS	BEIJING	16 DONGHUANGCHENGGEN NORTH ST, BEIJING 100717, PEOPLES R CHINA	1674-7348	1869-1927		SCI CHINA PHYS MECH	Sci. China-Phys. Mech. Astron.	MAY	2014	57	5
11174007	J	Wang, QY; Zhang, WH; Zhang, ZC; Sun, Y; Xing, Y; Wang, YY; Wang, LL; Ma, XC; Xue, QK; Wang, J				Wang, Qingyan; Zhang, Wenhao; Zhang, Zuocheng; Sun, Yi; Xing, Ying; Wang, Yayu; Wang, Lili; Ma, Xucun; Xue, Qi-Kun; Wang, Jian			Thickness dependence of superconductivity and superconductor-insulator transition in ultrathin FeSe films on SrTiO3(001) substrate	2D MATERIALS	9.611			English	Article						FeSe film; superconductivity; superconductor-insulator transition; thickness dependence	SINGLE-LAYER FESE; T-C; MAGNETORESISTANCE; ORIGIN	Interface-enhanced high-temperature superconductivity in a one-unit-cell (UC) FeSe film on SrTiO3 (001) (STO) substrate has recently attracted much attention in condensed matter physics and material science. Here, using ex situ transport measurements, we report on the superconductivity in FeSe ultrathin films with different thicknesses on STO substrate. We find that the onset superconducting tran…	[Wang, Qingyan; Sun, Yi; Xing, Ying; Wang, Jian] Peking Univ, Sch Phys, Int Ctr Quantum Mat, Beijing 100871, Peoples R China; [Wang, Qingyan; Sun, Yi; Xing, Ying; Wang, Yayu; Wang, Lili; Ma, Xucun; Xue, Qi-Kun; Wang, Jian] Collaborat Innovat Ctr Quantum Matter, Beijing 100871, Peoples R China; [Zhang, Wenhao; Zhang, Zuocheng; Wang, Yayu; Wang, Lili; Ma, Xucun; Xue, Qi-Kun] Tsinghua Univ, Dept Phy…	Wang, QY (reprint author), Peking Univ, Sch Phys, Int Ctr Quantum Mat, Beijing 100871, Peoples R China.	liliwang@mail.tsinghua.edu.cn; jianwangphysics@pku.edu.cn			National Basic Research Program of China [2013CB934600, 2012CB921300]; National Natural Science Foundation of China [11222434, 11174007]; Research Fund for the Doctoral Program of Higher Education (RFDP) of China	We acknowledge Dunghai Lee for helpful discussions. This work was financially supported by the National Basic Research Program of China (Grant Nos 2013CB934600 and 2012CB921300), the National Natural Science Foundation of China (Grant Nos 11222434 and 11174007), and the Research Fund for the Doctoral Program of Higher Education (RFDP) of China.		36	0	0	23	23	IOP PUBLISHING LTD	BRISTOL	TEMPLE CIRCUS, TEMPLE WAY, BRISTOL BS1 6BE, ENGLAND	2053-1583			2D MATER	2D Mater.	DEC	2015	2	4
11174007	J	Zhang, YW; Xu, XH; Xing, Y; Wang, HC; Fu, HL; Lin, X; Wang, J				Zhang, Yangwei; Xu, Xianghan; Xing, Ying; Wang, Huichao; Fu, Hailong; Lin, Xi; Wang, Jian			Growth and Electronic Transport Property of Layered BiOCl Microplates	ADVANCED MATERIALS INTERFACES	3.365			English	Article						BiOCl; microplates; superconductor-insulator transition; transport properties	SUPERCONDUCTOR-INSULATOR TRANSITION; TOPOLOGICAL INSULATORS; 2 DIMENSIONS; BI NANOWIRE; LA2-XSRXCUO4; SYSTEM; PHASE		[Zhang, Yangwei; Xu, Xianghan; Xing, Ying; Wang, Huichao; Fu, Hailong; Lin, Xi; Wang, Jian] Peking Univ, Sch Phys, Int Ctr Quantum Mat, Beijing 100871, Peoples R China	Wang, J (reprint author), Peking Univ, Sch Phys, Int Ctr Quantum Mat, Beijing 100871, Peoples R China.	jianwangphysics@pku.edu.cn			National Basic Research Program of China [2013CB934600, 2012CB921300]; National Natural Science Foundation of China [11222434, 11174007]; Research Fund for the Doctoral Program of Higher Education (RFDP) of China	The authors acknowledge Moses H. W. Chan and Thomas E. Mallouk for fruitful discussions. The authors also thank Prof. L. P. You for the assistances in TEM study. This work was financially supported by the National Basic Research Program of China (Grant Nos. 2013CB934600 and 2012CB921300), the National Natural Science Foundation of China (Grant Nos. 11222434 and 11174007), and the Research Fund fo…		38	0	0	14	23	WILEY-BLACKWELL	HOBOKEN	111 RIVER ST, HOBOKEN 07030-5774, NJ USA	2196-7350			ADV MATER INTERFACES	Adv. Mater. Interfaces	2016-08-17	2015	2	12
11174007	J	Zhao, YF; Liu, HW; Zhang, CL; Wang, HC; Wang, JF; Lin, ZQ; Xing, Y; Lu, H; Liu, J; Wang, Y; Brombosz, SM; Xiao, ZL; Jia, S; Xie, XC; Wang, J				Zhao, Yanfei; Liu, Haiwen; Zhang, Chenglong; Wang, Huichao; Wang, Junfeng; Lin, Ziquan; Xing, Ying; Lu, Hong; Liu, Jun; Wang, Yong; Brombosz, Scott M.; Xiao, Zhili; Jia, Shuang; Xie, X. C.; Wang, Jian			Anisotropic Fermi Surface and Quantum Limit Transport in High Mobility Three-Dimensional Dirac Semimetal Cd3As2	PHYSICAL REVIEW X	9.043			English	Article							TOPOLOGICAL INSULATORS; OSCILLATIONS; GRAPHENE; BI2TE3; PHASE	Three-dimensional topological Dirac semimetals have a linear dispersion in 3D momentum space and are viewed as the 3D analogues of graphene. Here, we report angle-dependent magnetotransport on the newly revealed Cd3As2 single crystals and clearly show how the Fermi surface evolves with crystallographic orientations. Remarkably, when the magnetic field lies in the [112] or [44 (1) over bar] axis, …	[Zhao, Yanfei; Liu, Haiwen; Zhang, Chenglong; Wang, Huichao; Xing, Ying; Lu, Hong; Jia, Shuang; Xie, X. C.; Wang, Jian] Peking Univ, Sch Phys, Int Ctr Quantum Mat, Beijing 100871, Peoples R China; [Zhao, Yanfei; Liu, Haiwen; Zhang, Chenglong; Wang, Huichao; Xing, Ying; Lu, Hong; Jia, Shuang; Xie, X. C.; Wang, Jian] Collaborat Innovat Ctr Quantum Matter, Beijing 100871, Peoples R China; [Wang, Jun…	Zhao, YF (reprint author), Peking Univ, Sch Phys, Int Ctr Quantum Mat, Beijing 100871, Peoples R China.	gwljiashuang@pku.edu.cn; xcxie@pku.edu.cn; jianwangphysics@pku.edu.cn	Wang, Yong/A-7766-2010	Wang, Yong/0000-0002-9893-8296	National Basic Research Program of China [2013CB934600, 2015CB921102, 2012CB921300]; National Natural Science Foundation of China [11222434, 11534001, 11174007]; Research Fund for the Doctoral Program of Higher Education (RFDP) of China; U.S. Department of Energy, Office of Science, Basic Energy Sciences, Materials Sciences and Engineering Division	We acknowledge Chong Wang, Yuan Li, Tian Qian, and Hong Ding for their help in Laue measurements and we thank Liang Li and Zhengcai Xia for helpful discussions about the pulsed magnetic field measurements. This work was financially supported by National Basic Research Program of China (Grants No. 2013CB934600, No. 2015CB921102, and No. 2012CB921300), the National Natural Science Foundation of Chi…		35	13	13	38	51	AMER PHYSICAL SOC	COLLEGE PK	ONE PHYSICS ELLIPSE, COLLEGE PK, MD 20740-3844 USA	2160-3308			PHYS REV X	Phys. Rev. X	2016-09-16	2015	5	3
11174007	J	Wang, J; Li, HD; Chang, CZ; He, K; Lee, JS; Lu, HZ; Sun, Y; Ma, XC; Samarth, N; Shen, SQ; Xue, QK; Xie, MH; Chan, MHW				Wang, Jian; Li, Handong; Chang, Cuizu; He, Ke; Lee, Joon Sue; Lu, Haizhou; Sun, Yi; Ma, Xucun; Samarth, Nitin; Shen, Shunqing; Xue, Qikun; Xie, Maohai; Chan, Moses H. W.			Anomalous anisotropic magnetoresistance in topological insulator films	NANO RESEARCH	7.010			English	Article						Topological insulator; Bi2Se3 film; transport property; magnetoresistance; low temperature	SINGLE DIRAC CONE; THIN-FILMS; SURFACE-STATES; BI2TE3; BI2SE3; NANORIBBONS; LIMIT; TRANSPORT	Topological insulators are insulating in the bulk but possess spin-momentum locked metallic surface states protected by time-reversal symmetry. The existence of these surface states has been confirmed by angle-resolved photoemission spectroscopy (ARPES) and scanning tunneling microscopy (STM). Detecting these surface states by transport measurements, which might at first appear to be the most dir…	[Wang, Jian; Sun, Yi] Peking Univ, Sch Phys, Int Ctr Quantum Mat, Beijing 100871, Peoples R China; [Wang, Jian; Lee, Joon Sue; Samarth, Nitin; Chan, Moses H. W.] Penn State Univ, Dept Phys, University Pk, PA 16802 USA; [Wang, Jian; Lee, Joon Sue; Samarth, Nitin; Chan, Moses H. W.] Penn State Univ, Ctr Nanoscale Sci, University Pk, PA 16802 USA; [Li, Handong; Lu, Haizhou; Shen, Shunqing; Xie, Maoh…	Wang, J (reprint author), Peking Univ, Sch Phys, Int Ctr Quantum Mat, Beijing 100871, Peoples R China.	jianwangphysics@pku.edu.cn; chan@phys.psu.edu	Shen, Shun-Qing/A-7392-2009; Lu, Hai-Zhou/F-2671-2011; Samarth, Nitin/C-4475-2014; Chang, Cui-Zu/P-3049-2014; HE, KE/G-7538-2011; Li, Handong/J-5225-2015; HE, KE/A-9078-2013	Lu, Hai-Zhou/0000-0002-6708-0223; Samarth, Nitin/0000-0003-2599-346X;	Penn State Materials Research Science and Engineering Center (MRSEC) under National Science Foundation (NSF) [DMR-0820404]; National Basic Research Program (NBRP) of China [2012CB921300]; National Natural Science Foundation of China [11174007, 91021006]; Research Grant Council of Hong Kong Special Administrative Region [HKU 7061/10P]; (China) National Science Foundation; Ministry of Science and T…	This work was supported by the Penn State Materials Research Science and Engineering Center (MRSEC) under National Science Foundation (NSF) grant No. DMR-0820404, the National Basic Research Program (NBRP) of China (No. 2012CB921300) and National Natural Science Foundation of China (Nos. 11174007 and 91021006), the Research Grant Council of Hong Kong Special Administrative Region under Grant No. …		40	19	21	10	101	TSINGHUA UNIV PRESS	BEIJING	TSINGHUA UNIV, RM A703, XUEYAN BLDG, BEIJING, 10084, PEOPLES R CHINA	1998-0124			NANO RES	Nano Res.	OCT	2012	5	10
11174007	J	Wang, H; Wang, HC; Liu, HW; Lu, H; Yang, WH; Jia, S; Liu, XJ; Xie, XC; Wei, J; Wang, J				Wang, He; Wang, Huichao; Liu, Haiwen; Lu, Hong; Yang, Wuhao; Jia, Shuang; Liu, Xiong-Jun; Xie, X. C.; Wei, Jian; Wang, Jian			Observation of superconductivity induced by a point contact on 3D Dirac semimetal Cd3As2 crystals	NATURE MATERIALS	36.503			English	Article							NON-ABELIAN STATISTICS; MAJORANA FERMIONS; STATES	Three-dimensional (3D) Dirac semimetals, which possess 3D linear dispersion in the electronic structure as a bulk analogue of graphene, have lately generated widespread interest in both materials science and condensed matter physics(1,2). Recently, crystalline Cd3As2 has been proposed and proved to be a 3D Dirac semimetal that can survive in the atmosphere(3-9). Here, by using point contact spect…	[Wang, He; Wang, Huichao; Liu, Haiwen; Lu, Hong; Yang, Wuhao; Jia, Shuang; Liu, Xiong-Jun; Xie, X. C.; Wei, Jian; Wang, Jian] Peking Univ, Sch Phys, Int Ctr Quantum Mat, Beijing 100871, Peoples R China; [Wang, He; Wang, Huichao; Liu, Haiwen; Lu, Hong; Yang, Wuhao; Jia, Shuang; Liu, Xiong-Jun; Xie, X. C.; Wei, Jian; Wang, Jian] Collaborat Innovat Ctr Quantum Matter, Beijing 100871, Peoples R China	Liu, XJ (reprint author), Peking Univ, Sch Phys, Int Ctr Quantum Mat, Beijing 100871, Peoples R China.	xiongjunliu@pku.edu.cn; weijian6791@pku.edu.cn; jianwangphysics@pku.edu.cn			National Basic Research Program of China [2013CB934600, 2015CB921102, 2012CB921300, 2012CB927400]; National Natural Science Foundation of China [11222434, 11174007, 11534001, 11574008]; Research Fund for the Doctoral Program of Higher Education (RFDP) of China	We acknowledge C. Zhang, F. Yang, Y. Xing and Y. Liu for help with experiments. This work was financially supported by the National Basic Research Program of China (Grant Nos. 2013CB934600, 2015CB921102, 2012CB921300, 2012CB927400), the National Natural Science Foundation of China (Nos. 11222434, 11174007, 11534001, 11574008), and the Research Fund for the Doctoral Program of Higher Education (RF…		36	5	5	48	48	NATURE PUBLISHING GROUP	LONDON	MACMILLAN BUILDING, 4 CRINAN ST, LONDON N1 9XW, ENGLAND	1476-1122	1476-4660		NAT MATER	Nat. Mater.	JAN	2016	15	1
11174007	J	He, L; Wang, J				He, Lin; Wang, Jian			Periodic magnetoresistance oscillations induced by superconducting vortices in single crystal Au nanowires	NANOTECHNOLOGY	3.821			English	Article							QUANTUM SUPERPOSITION; STATES; ULTRATHIN; MOTION	We show in this paper that it is possible to induce superconducting vortices in a gold nanowire connected to superconducting electrodes. The gold nanowire acquires superconductivity by the proximity effect. The differential magnetoresistance of the nanowire beyond a critical magnetic field shows uniform oscillations with increasing field with a period of Phi(0)/(2 pi r(2)) (Phi(0) = h/2e is the s…	[He, Lin] Beijing Normal Univ, Dept Phys, Beijing 100875, Peoples R China; [He, Lin; Wang, Jian] Penn State Univ, Ctr Nanoscale Sci, University Pk, PA 16802 USA; [He, Lin; Wang, Jian] Penn State Univ, Dept Phys, University Pk, PA 16802 USA; [Wang, Jian] Peking Univ, Int Ctr Quantum Mat, Beijing 100871, Peoples R China; [Wang, Jian] Peking Univ, State Key Lab Mesoscop Phys, Sch Phys, Beijing 10087…	He, L (reprint author), Beijing Normal Univ, Dept Phys, Beijing 100875, Peoples R China.	helin@bnu.edu.cn; jianwangphysics@pku.edu.cn			National Natural Science Foundation of China [11004010, 11174007]; Fundamental Research Funds for the Central Universities; Ministry of Science & Technology of China [2012CB921300]; Penn State MRSEC under NSF [DMR-0820404]	We are grateful to Moses Chan and Jainendra Jain for helpful discussions. We thank Bangzhi Liu for help in the TEM study. This work was financially supported by the National Natural Science Foundation of China (Nos 11004010 and 11174007), the Fundamental Research Funds for the Central Universities, the Ministry of Science & Technology of China (No. 2012CB921300), and the Penn State MRSEC under NS…		29	2	3	2	16	IOP PUBLISHING LTD	BRISTOL	TEMPLE CIRCUS, TEMPLE WAY, BRISTOL BS1 6BE, ENGLAND	0957-4484	1361-6528		NANOTECHNOLOGY	Nanotechnology	2016-11-04	2011	22	44
11174007	J	Zhao, YF; Liu, HW; Yan, JQ; An, W; Liu, J; Zhang, X; Wang, HC; Liu, Y; Jiang, H; Li, Q; Wang, Y; Li, XZ; Mandrus, D; Xie, XC; Pan, MH; Wang, J				Zhao, Yanfei; Liu, Haiwen; Yan, Jiaqiang; An, Wei; Liu, Jun; Zhang, Xi; Wang, Huichao; Liu, Yi; Jiang, Hua; Li, Qing; Wang, Yong; Li, Xin-Zheng; Mandrus, David; Xie, X. C.; Pan, Minghu; Wang, Jian			Anisotropic magnetotransport and exotic longitudinal linear magnetoresistance in WTe2 crystals	PHYSICAL REVIEW B	3.736			English	Article							MAGNETIC-FIELD; TRANSITION; LIQUIDS; PHASE	The WTe2 semimetal, as a typical layered transition-metal dichalcogenide, has recently attracted much attention due to an extremely large, nonsaturating parabolic magnetoresistance in the perpendicular field. Here, we report a systematic study of the angular dependence of the magnetoresistance in a WTe2 single crystal. The significant anisotropic magnetotransport behavior in different magnetic fi…	[Zhao, Yanfei; Liu, Haiwen; Zhang, Xi; Wang, Huichao; Liu, Yi; Xie, X. C.; Wang, Jian] Peking Univ, Sch Phys, Int Ctr Quantum Mat, Beijing 100871, Peoples R China; [Zhao, Yanfei; Liu, Haiwen; An, Wei; Zhang, Xi; Wang, Huichao; Liu, Yi; Li, Xin-Zheng; Xie, X. C.; Wang, Jian] Collaborat Innovat Ctr Quantum Matter, Beijing 100871, Peoples R China; [Yan, Jiaqiang; Mandrus, David] Univ Tennessee, Dept…	Pan, MH (reprint author), Huazhong Univ Sci & Technol, Sch Phys, MOE Key Lab Fundamental Phys Quant Measurements, Wuhan 430074, Peoples R China.	mhupan@gmail.com; jianwangphysics@pku.edu.cn	Wang, Yong/A-7766-2010; jiang, hua/F-2478-2011	Wang, Yong/0000-0002-9893-8296; jiang, hua/0000-0001-5735-4465	National Basic Research Program of China [2013CB934600, 2012CB921300]; National Natural Science Foundation of China [11222434, 11174007]; Research Fund for the Doctoral Program of Higher Education (RFDP) of China; Gordon and Betty Moore Foundation's EPiQS Initiative [GBMF4416]; U.S. Department of Energy, Office of Science, Basic Energy Sciences, Materials Sciences and Engineering Division; Natura…	We acknowledge Qian Niu, Fa Wang, and Hua Chen for helpful discussions. This work was financially supported by the National Basic Research Program of China (Grants No. 2013CB934600 and No. 2012CB921300), the National Natural Science Foundation of China (No. 11222434 and No. 11174007), and the Research Fund for the Doctoral Program of Higher Education (RFDP) of China. D.G.M. acknowledges support f…		32	12	12	45	90	AMER PHYSICAL SOC	COLLEGE PK	ONE PHYSICS ELLIPSE, COLLEGE PK, MD 20740-3844 USA	1098-0121	1550-235X		PHYS REV B	Phys. Rev. B	2016-07-06	2015	92	4
11174007	J	Wang, J; Sun, Y; Tian, ML; Liu, BZ; Singh, M; Chan, MHW				Wang, Jian; Sun, Yi; Tian, Mingliang; Liu, Bangzhi; Singh, Meenakshi; Chan, Moses H. W.			Superconductivity in single crystalline Pb nanowires contacted by normal metal electrodes	PHYSICAL REVIEW B	3.736			English	Article							ONE-DIMENSIONAL SUPERCONDUCTORS; TRANSITION; WIRES; MAGNETORESISTANCE; FLUCTUATIONS; DECAY	The transport properties of superconducting single crystal Pb nanowires that are 55 and 70 nm in diameter were studied by the standard four-electrode method. With normal metal electrodes, resistance-temperature and resistance-magnetic field scans show a series of resistance steps with increasing temperature and magnetic field as the wires are brought toward the normal state. The resistance-curren…	[Wang, Jian; Sun, Yi] Peking Univ, Sch Phys, Int Ctr Quantum Mat, Beijing 100871, Peoples R China; [Wang, Jian; Tian, Mingliang; Singh, Meenakshi; Chan, Moses H. W.] Penn State Univ, Ctr Nanoscale Sci, University Pk, PA 16802 USA; [Wang, Jian; Tian, Mingliang; Singh, Meenakshi; Chan, Moses H. W.] Penn State Univ, Dept Phys, University Pk, PA 16802 USA; [Tian, Mingliang] Chinese Acad Sci, High Fie…	Wang, J (reprint author), Peking Univ, Sch Phys, Int Ctr Quantum Mat, Beijing 100871, Peoples R China.	jianwangphysics@pku.edu.cn; yisun@pku.edu.cn; chan@phys.psu.edu	Sun, Yi/H-9817-2012		Pennsylvania State University Materials Research Science and Engineering Center under National Science Foundation [DMR-0820404]; National Basic Research Program of China [2012CB921300]; National Natural Science Foundation of China [11174007, 11174294]; National Key Basic Research of China [2011CBA00111]; China Postdoctoral Science Foundation [2011M500180]	This work was financially supported by the Pennsylvania State University Materials Research Science and Engineering Center under National Science Foundation Grant No. DMR-0820404, the National Basic Research Program of China (Grant No. 2012CB921300), the National Natural Science Foundation of China (Grant No. 11174007), National Key Basic Research of China (under Grant No. 2011CBA00111), the Nati…		41	8	9	8	41	AMER PHYSICAL SOC	COLLEGE PK	ONE PHYSICS ELLIPSE, COLLEGE PK, MD 20740-3844 USA	1098-0121			PHYS REV B	Phys. Rev. B	2016-07-24	2012	86	3
11174007	J	Wang, J; Chang, CZ; Li, HD; He, K; Zhang, DM; Singh, M; Ma, XC; Samarth, N; Xie, MH; Xue, QK; Chan, MHW				Wang, Jian; Chang, Cui-Zu; Li, Handong; He, Ke; Zhang, Duming; Singh, Meenakshi; Ma, Xu-Cun; Samarth, Nitin; Xie, Maohai; Xue, Qi-Kun; Chan, M. H. W.			Interplay between topological insulators and superconductors	PHYSICAL REVIEW B	3.736			English	Article							SINGLE DIRAC CONE; SURFACE-STATES; SUPERCURRENT; TRANSPORT; BI2SE3; NANORIBBONS; NANOWIRES; BI2TE3; LIMIT	Topological insulators are insulating in the bulk but possess metallic surface states protected by time-reversal symmetry. Here, we report on a detailed electronic transport study in high-quality Bi2Se3 topological insulator thin films contacted by superconducting (In, Al, and W) electrodes. The resistance of the film shows an abrupt and significant upturn when the electrodes become superconducti…	[Wang, Jian; Zhang, Duming; Singh, Meenakshi; Samarth, Nitin; Chan, M. H. W.] Penn State Univ, Ctr Nanoscale Sci, University Pk, PA 16802 USA; [Wang, Jian; Zhang, Duming; Singh, Meenakshi; Samarth, Nitin; Chan, M. H. W.] Penn State Univ, Dept Phys, University Pk, PA 16802 USA; [Wang, Jian] Peking Univ, Int Ctr Quantum Mat, Beijing 100871, Peoples R China; [Wang, Jian] Peking Univ, State Key Lab M…	Wang, J (reprint author), Penn State Univ, Ctr Nanoscale Sci, University Pk, PA 16802 USA.	jianwangphysics@pku.edu.cn; chan@phys.psu.edu	HE, KE/G-7538-2011; Samarth, Nitin/C-4475-2014; Chang, Cui-Zu/P-3049-2014; Li, Handong/J-5225-2015; HE, KE/A-9078-2013	Samarth, Nitin/0000-0003-2599-346X;	Pennsylvania State University Materials Research Science and Engineering Center under US National Science Foundation [DMR-0820404]; National Basic Research Program of China [2012CB921300]; Research Grant Council of the Hong Kong Special Administrative Region [HKU 7061/10P, HKU 10/CRF/08]; (Chinese) National Science Foundation; Ministry of Science and Technology of China; National Natural Science …	This work was supported by the Pennsylvania State University Materials Research Science and Engineering Center under US National Science Foundation Grant No. DMR-0820404, the National Basic Research Program of China (Grant No. 2012CB921300), the General Research Fund (Grant No. HKU 7061/10P) and Collaborative Research Fund (Grant No. HKU 10/CRF/08) from the Research Grant Council of the Hong Kong…		47	23	25	3	37	AMER PHYSICAL SOC	COLLEGE PK	ONE PHYSICS ELLIPSE, COLLEGE PK, MD 20740-3844 USA	1098-0121			PHYS REV B	Phys. Rev. B	2016-01-10	2012	85	4
11174007	J	Xing, Y; Sun, Y; Singh, M; Zhao, YF; Chan, MHW; Wang, J				Xing, Ying; Sun, Yi; Singh, Meenakshi; Zhao, Yan-Fei; Chan, Moses H. W.; Wang, Jian			Electronic transport properties of topological insulator films and low dimensional superconductors	FRONTIERS OF PHYSICS	2.086			English	Review						electronic transport; topological insulator; superconductor; low dimensional	SINGLE DIRAC CONE; TRANSITION-TEMPERATURE; QUANTUM OSCILLATIONS; SURFACE-STATES; MAGNETORESISTANCE; NANOWIRES; BI2TE3; RESISTANCE; INTERPLAY; SYSTEMS	In this review, we present a summary of some recent experiments on topological insulators (TIs) and superconducting nanowires and films. Electron-electron interaction (EEI), weak anti-localization (WAL) and anisotropic magneto-resistance (AMR) effect found in topological insulator films by transport measurements are reported. Then, transport properties of superconducting films, bridges and nanowi…	[Xing, Ying; Sun, Yi; Zhao, Yan-Fei; Wang, Jian] Peking Univ, Sch Phys, Int Ctr Quantum Mat, Beijing 100871, Peoples R China; [Singh, Meenakshi; Chan, Moses H. W.; Wang, Jian] Penn State Univ, Ctr Nanoscale Sci, University Pk, PA 16802 USA; [Singh, Meenakshi; Chan, Moses H. W.; Wang, Jian] Penn State Univ, Dept Phys, University Pk, PA 16802 USA	Wang, J (reprint author), Peking Univ, Sch Phys, Int Ctr Quantum Mat, Beijing 100871, Peoples R China.	jianwangphysics@pku.edu.cn			National Basic Research Program of China [2013CB934600, 2012CB921300]; National Natural Science Foundation of China [11222434, 11174007]; Pennsylvania State University Materials Research Science and Engineering Center under National Science Foundation [DMR-0820404]; China Postdoctoral Science Foundation [2011M500180, 2012T50012]	We would like to thank those who have contributed to the project over the years, including Qi-Kun Xue, Ke He, Cui-Zu Chang, Nitin Samarth, Jainendra Jain, Mao-Hai Xie, Mingliang Tian, Chuntai Shi, T. E. Mallouk, Duming Zhang, Ashley M. DaSilva, Handong Li, Xu-Cun Ma, Yun Qi, Shuaihua Ji, Yingshuang Fu, Bangzhi Liu, Joon Sue Lee, Li Lu, Ai-Zi Jin, Chang-Zhi Gu, Qi Zhang, Xi Chen, Jin-Feng Jia, X. …		61	3	3	6	52	HIGHER EDUCATION PRESS	BEIJING	SHATANHOU ST 55, BEIJING 100009, PEOPLES R CHINA	2095-0462			FRONT PHYS-BEIJING	Front. Phys.	OCT	2013	8	5
11174007	J	Tian, ML; Wang, J; Ning, W; Mallouk, TE; Chan, MHW				Tian, Mingliang; Wang, Jian; Ning, Wei; Mallouk, Thomas E.; Chan, Moses H. W.			Surface Superconductivity in Thin Cylindrical Bi Nanowire	NANO LETTERS	13.592			English	Article						Bi nanowires; surface superconductivity; magnetoresistance; quantum oscillation	TOPOLOGICAL INSULATORS; TRANSPORT-PROPERTIES; BISMUTH; ARRAYS; MAGNETORESISTANCE; OSCILLATIONS; CONFINEMENT; PHASE; FILMS; WIRES	The physical origin and the nature of superconductivity in nanostructured Bi remains puzzling. Here, we report transport measurements of individual cylindrical single-crystal Bi nanowires, 20 and 32 nm in diameter. In contrast to nonsuperconducting Bi nanoribbons with two flat surfaces, cylindrical Bi nanowires show superconductivity below 1.3 K. However, their superconducting critical magnetic f…	[Tian, Mingliang; Wang, Jian; Mallouk, Thomas E.; Chan, Moses H. W.] Penn State Univ, Ctr Nanoscale Sci, University Pk, PA 16802 USA; [Tian, Mingliang; Ning, Wei] Chinese Acad Sci, High Field Magnet Lab, Hefei 230031, Anhui, Peoples R China; [Tian, Mingliang] Nanjing Univ, Collaborat Innovat Ctr Adv Microstruct, Nanjing 210093, Jiangsu, Peoples R China; [Wang, Jian] Peking Univ, Sch Phys, Int Ctr…	Mallouk, TE (reprint author), Penn State Univ, Ctr Nanoscale Sci, University Pk, PA 16802 USA.	tom@chem.psu.edu; chan@phys.psu.edu	Mallouk, Thomas/K-7391-2012	Mallouk, Thomas/0000-0003-4599-4208	Center for Nanoscale Science (Penn State MRSEC) - NSF [DMR-0820404, DMR-1420620]; National Basic Research Program of China [2011CBA00111, 2013CB934600, 2012CB921300]; National Natural Science Foundation of China [11174294, 11374302, U1432251, U1332209, U1332139, 11222434, 11174007]; Scientific Research Grant of Hefei Science Center of CAS (SRG-HSC)	This work was supported by the Center for Nanoscale Science (Penn State MRSEC) funded by NSF under Grant No. DMR-0820404 and DMR-1420620 and by the National Basic Research Program of China (Grant Nos. 2011CBA00111, 2013CB934600, & 2012CB921300), the National Natural Science Foundation of China (Nos. 11174294, 11374302, U1432251, U1332209, U1332139, 11222434, & 11174007) and Scientific Research Gr…		31	6	6	29	66	AMER CHEMICAL SOC	WASHINGTON	1155 16TH ST, NW, WASHINGTON, DC 20036 USA	1530-6984	1530-6992		NANO LETT	Nano Lett.	MAR	2015	15	3
11174007	J	Zhao, YF; Liu, HW; Guo, X; Jiang, Y; Sun, Y; Wang, HC; Wang, Y; Li, HD; Xie, MH; Xie, XC; Wang, J				Zhao, Yanfei; Liu, Haiwen; Guo, Xin; Jiang, Ying; Sun, Yi; Wang, Huichao; Wang, Yong; Li, Han-Dong; Xie, Mao-Hai; Xie, Xin-Cheng; Wang, Jian			Crossover from 3D to 2D Quantum Transport in Bi2Se3/In2Se3 Superlattices	NANO LETTERS	13.592			English	Article						topological insulators; superlattices; transport dimensionality; weak-localization; weak-antilocalization	TOPOLOGICAL INSULATOR NANORIBBONS; WEAK-LOCALIZATION; SURFACE CONDUCTION; BI2SE3 NANORIBBONS; MAGNETORESISTANCE; ELECTRONS; STATES; PHASE; LIMIT	The topological insulator/normal insulator (TI/NI) superlattices (SLs) with multiple Dirac channels are predicted to offer great opportunity to design novel materials and investigate new quantum phenomena. Here, we report first transport studies on the SLs composed of TI Bi2Se3 layers sandwiched by NI In2Se3 layers artificially grown by molecular beam epitaxy (MBE). The transport properties of tw…	[Zhao, Yanfei; Liu, Haiwen; Sun, Yi; Wang, Huichao; Xie, Xin-Cheng; Wang, Jian] Peking Univ, Sch Phys, Int Ctr Quantum Mat, Beijing 100871, Peoples R China; [Zhao, Yanfei; Liu, Haiwen; Sun, Yi; Wang, Huichao; Xie, Xin-Cheng; Wang, Jian] Collaborat Innovat Ctr Quantum Matter, Beijing 100871, Peoples R China; [Guo, Xin; Xie, Mao-Hai] Univ Hong Kong, Dept Phys, Hong Kong, Hong Kong, Peoples R China;…	Xie, MH (reprint author), Univ Hong Kong, Dept Phys, Hong Kong, Hong Kong, Peoples R China.	mhxie@hku.hk; xcxie@pku.edu.cn; jianwangphysics@pku.edu.cn	Li, Handong/J-5225-2015; Wang, Yong/A-7766-2010	Wang, Yong/0000-0002-9893-8296	National Basic Research Program of China [2013CB934600, 2012CB921300]; National Natural Science Foundation of China [11222434, 11174007, 11174244]; Research Fund for the Doctoral Program of Higher Education (RFDP) of China; HKRGC General Research Fund [HKU7061/11P]	We acknowledge Moses H. W. Chan and Hua Jiang for fruitful discussions and Bin Li for the help in sample growth. This work was financially supported by National Basic Research Program of China (grant nos. 2013CB934600 and 2012CB921300), the National Natural Science Foundation of China (nos. 11222434, 11174007, and 11174244), and the Research Fund for the Doctoral Program of Higher Education (RFDP…		45	9	9	13	95	AMER CHEMICAL SOC	WASHINGTON	1155 16TH ST, NW, WASHINGTON, DC 20036 USA	1530-6984	1530-6992		NANO LETT	Nano Lett.	SEP	2014	14	9
11174007	J	Zeng, ZQ; Morgan, TA; Fan, DS; Li, C; Hirono, Y; Hu, X; Zhao, YF; Lee, JS; Wang, J; Wang, ZMM; Yu, SQ; Hawkridge, ME; Benamara, M; Salamo, GJ				Zeng, Zhaoquan; Morgan, Timothy A.; Fan, Dongsheng; Li, Chen; Hirono, Yusuke; Hu, Xian; Zhao, Yanfei; Lee, Joon Sue; Wang, Jian; Wang, Zhiming M.; Yu, Shuiqing; Hawkridge, Michael E.; Benamara, Mourad; Salamo, Gregory J.			Molecular beam epitaxial growth of Bi2Te3 and Sb2Te3 topological insulators on GaAs (111) substrates: a potential route to fabricate topological insulator p-n junction	AIP ADVANCES	1.524			English	Article							SURFACE	High quality Bi2Te3 and Sb2Te3 topological insulators films were epitaxially grown on GaAs (111) substrate using solid source molecular beam epitaxy. Their growth and behavior on both vicinal and non-vicinal GaAs (111) substrates were investigated by reflection high-energy electron diffraction, atomic force microscopy, X-ray diffraction, and high resolution transmission electron microscopy. It is…	[Zeng, Zhaoquan; Morgan, Timothy A.; Fan, Dongsheng; Li, Chen; Hirono, Yusuke; Hu, Xian; Wang, Zhiming M.; Yu, Shuiqing; Hawkridge, Michael E.; Benamara, Mourad; Salamo, Gregory J.] Univ Arkansas, Arkansas Inst Nanoscale Mat Sci & Engn, Fayetteville, AR 72701 USA; [Fan, Dongsheng; Yu, Shuiqing] Univ Arkansas, Dept Elect Engn, Fayetteville, AR 72701 USA; [Zhao, Yanfei; Wang, Jian] Peking Univ, Sch…	Wang, J (reprint author), Peking Univ, Sch Phys, Int Ctr Quantum Mat, Beijing 100871, Peoples R China.	jianwangphysics@pku.edu.cn; zhmwang@semi.ac.cn	Zeng, Zhaoquan/B-7394-2009; Fan, Dongsheng/D-6026-2015; Wang, Zhiming/Q-1031-2015	Zeng, Zhaoquan/0000-0003-3163-1641;	NSF [DMR-0520550]; National Basic Research Program of China [2013CB934600]; National Natural Science Foundation of China [11174007, 11222434]; Penn State MR-SEC under NSF [DMR-0820404]	The authors gratefully acknowledge the NSF financial support through Grant No. DMR-0520550, the National Basic Research Program of China (Grant No. 2013CB934600), the National Natural Science Foundation of China (Grant No. 11174007 & No. 11222434), the Penn State MR-SEC under NSF grant DMR-0820404. We are grateful to Moses H. W. Chan and Meenakshi Singh for the help in the transport measurement.		36	17	17	9	73	AMER INST PHYSICS	MELVILLE	CIRCULATION & FULFILLMENT DIV, 2 HUNTINGTON QUADRANGLE, STE 1 N O 1, MELVILLE, NY 11747-4501 USA	2158-3226			AIP ADV	AIP Adv.	JUL	2013	3	7
11174007	J	Xing, Y; Zhang, HM; Fu, HL; Liu, HW; Sun, Y; Peng, JP; Wang, F; Lin, X; Ma, XC; Xue, QK; Wang, J; Xie, XC				Xing, Ying; Zhang, Hui-Min; Fu, Hai-Long; Liu, Haiwen; Sun, Yi; Peng, Jun-Ping; Wang, Fa; Lin, Xi; Ma, Xu-Cun; Xue, Qi-Kun; Wang, Jian; Xie, X. C.			Quantum Griffiths singularity of superconductor-metal transition in Ga thin films	SCIENCE	33.611			English	Article							FERMI-LIQUID BEHAVIOR; ISING SPIN CHAINS; INSULATOR TRANSITION; PHASE-TRANSITIONS; MAGNETIC-FIELD; II SUPERCONDUCTORS; TEMPERATURE; LA2-XSRXCUO4; FERROMAGNET; IMPURITIES	The Griffiths singularity in a phase transition, caused by disorder effects, was predicted more than 40 years ago. Its signature, the divergence of the dynamical critical exponent, is challenging to observe experimentally. We report the experimental observation of the quantum Griffiths singularity in a two-dimensional superconducting system. We measured the transport properties of atomically thin…	[Xing, Ying; Fu, Hai-Long; Liu, Haiwen; Sun, Yi; Wang, Fa; Lin, Xi; Wang, Jian; Xie, X. C.] Peking Univ, Sch Phys, Int Ctr Quantum Mat, Beijing 100871, Peoples R China; [Zhang, Hui-Min; Peng, Jun-Ping; Ma, Xu-Cun] Chinese Acad Sci, Inst Phys, Beijing 100190, Peoples R China; [Ma, Xu-Cun; Xue, Qi-Kun] Tsinghua Univ, Dept Phys, State Key Lab Low Dimens Quantum Phys, Beijing 100084, Peoples R China;…	Lin, X (reprint author), Peking Univ, Sch Phys, Int Ctr Quantum Mat, Beijing 100871, Peoples R China.	xilin@pku.edu.cn; xucunma@mail.tsinghua.edu.cn; jianwangphysics@pku.edu.cn	Wang, Fa/D-3817-2015	Wang, Fa/0000-0002-6220-5349	National Basic Research Program of China [2013CB934600, 2012CB921300, 2015CB921102]; National Natural Science Foundation of China [11222434, 11174007, 11534001]; Research Fund for the Doctoral Program of Higher Education (RFDP) of China	Supported by National Basic Research Program of China grants 2013CB934600, 2012CB921300, and 2015CB921102; National Natural Science Foundation of China grants 11222434, 11174007, and 11534001; and the Research Fund for the Doctoral Program of Higher Education (RFDP) of China.		46	3	3	54	54	AMER ASSOC ADVANCEMENT SCIENCE	WASHINGTON	1200 NEW YORK AVE, NW, WASHINGTON, DC 20005 USA	0036-8075	1095-9203		SCIENCE	Science	2016-10-30	2015	350	6260
11174007	J	Sun, Y; Zhang, WH; Xing, Y; Li, FS; Zhao, YF; Xia, ZC; Wang, LL; Ma, XC; Xue, QK; Wang, J				Sun, Yi; Zhang, Wenhao; Xing, Ying; Li, Fangsen; Zhao, Yanfei; Xia, Zhengcai; Wang, Lili; Ma, Xucun; Xue, Qi-Kun; Wang, Jian			High temperature superconducting FeSe films on SrTiO3 substrates	SCIENTIFIC REPORTS	5.578			English	Article							THIN-FILMS; STRAIN	Interface enhanced superconductivity at two dimensional limit has become one of most intriguing research directions in condensed matter physics. Here, we report the superconducting properties of ultra-thin FeSe films with the thickness of one unit cell (1-UC) grown on conductive and insulating SrTiO3 (STO) substrates. For the 1-UC FeSe on conductive STO substrate (Nb-STO), the magnetization versu…	[Sun, Yi; Xing, Ying; Zhao, Yanfei; Wang, Jian] Peking Univ, Sch Phys, Int Ctr Quantum Mat, Beijing 100871, Peoples R China; [Zhang, Wenhao; Li, Fangsen; Wang, Lili; Ma, Xucun; Xue, Qi-Kun] Tsinghua Univ, Dept Phys, State Key Lab Low Dimens Quantum Phys, Beijing 100084, Peoples R China; [Zhang, Wenhao; Li, Fangsen; Wang, Lili; Ma, Xucun] Chinese Acad Sci, Inst Phys, Beijing 100190, Peoples R Chin…	Wang, J (reprint author), Peking Univ, Sch Phys, Int Ctr Quantum Mat, Beijing 100871, Peoples R China.	liliwang@mail.tsinghua.edu.cn; jianwangphysics@pku.edu.cn			National Basic Research Program of China [2013CB934600, 2012CB921300]; National Natural Science Foundation of China [11222434, 11174007, 91121004, 11321091, 11374336]; Research Fund for the Doctoral Program of Higher Education (RFDP) of China; China Postdoctoral Science Foundation [2011M500180, 2012T50012]	The authors thank Fa Wang, Zhili Xiao, Jiyong Yang and Mingliang Tian for fruitful discussions. This work was financially supported by National Basic Research Program of China (Grant Nos. 2013CB934600 & 2012CB921300), the National Natural Science Foundation of China (Nos. 11222434, 11174007, 91121004, 11321091 and 11374336), the Research Fund for the Doctoral Program of Higher Education (RFDP) of…		34	24	25	14	129	NATURE PUBLISHING GROUP	LONDON	MACMILLAN BUILDING, 4 CRINAN ST, LONDON N1 9XW, ENGLAND	2045-2322			SCI REP-UK	Sci Rep	2016-08-12	2014	4
11174007	J	Wang, HC; Liu, HW; Chang, CZ; Zuo, HK; Zhao, YF; Sun, Y; Xia, ZC; He, K; Ma, XC; Xie, XC; Xue, QK; Wang, J				Wang, Huichao; Liu, Haiwen; Chang, Cui-Zu; Zuo, Huakun; Zhao, Yanfei; Sun, Yi; Xia, Zhengcai; He, Ke; Ma, Xucun; Xie, X. C.; Xue, Qi-Kun; Wang, Jian			Crossover between Weak Antilocalization and Weak Localization of Bulk States in Ultrathin Bi2Se3 Films	SCIENTIFIC REPORTS	5.578			English	Article							TOPOLOGICAL INSULATOR BI2TE3; SURFACE CONDUCTION; TRANSPORT; QUANTUM; MAGNETORESISTANCE; NANORIBBONS	We report transport studies on the 5 nm thick Bi2Se3 topological insulator films which are grown viamolecular beam epitaxy technique. The angle-resolved photoemission spectroscopy data show that the Fermi level of the system lies in the bulk conduction band above the Dirac point, suggesting important contribution of bulk states to the transport results. In particular, the crossover from weak anti…	[Wang, Huichao; Liu, Haiwen; Zhao, Yanfei; Sun, Yi; Xie, X. C.; Wang, Jian] Peking Univ, Sch Phys, Int Ctr Quantum Mat, Beijing 100871, Peoples R China; [Wang, Huichao; Liu, Haiwen; Zhao, Yanfei; Sun, Yi; He, Ke; Ma, Xucun; Xie, X. C.; Xue, Qi-Kun; Wang, Jian] Collaborat Innovat Ctr Quantum Matter, Beijing, Peoples R China; [Chang, Cui-Zu; He, Ke; Ma, Xucun; Xue, Qi-Kun] Tsinghua Univ, Dept Phys,…	Wang, J (reprint author), Peking Univ, Sch Phys, Int Ctr Quantum Mat, Beijing 100871, Peoples R China.	kehe@aphy.iphy.ac.cn; jianwangphysics@pku.edu.cn	Chang, Cui-Zu/P-3049-2014; HE, KE/A-9078-2013		National Basic Research Program of China [2013CB934600, 2012CB921300]; National Natural Science Foundation of China [11222434, 11174007]; Research Fund for the Doctoral Program of Higher Education (RFDP) of China	We thank Liang Li for helpful discussions about the pulsed magnetic field measurements. This work was financially supported by the National Basic Research Program of China (Grant Nos. 2013CB934600& 2012CB921300), the National Natural Science Foundation of China (Nos. 11222434 & 11174007), and the Research Fund for the Doctoral Program of Higher Education (RFDP) of China.		38	11	11	16	110	NATURE PUBLISHING GROUP	LONDON	MACMILLAN BUILDING, 4 CRINAN ST, LONDON N1 9XW, ENGLAND	2045-2322			SCI REP-UK	Sci Rep	2016-07-24	2014	4
11174007	J	Zhao, YF; Chang, CZ; Jiang, Y; DaSilva, A; Sun, Y; Wang, HC; Xing, Y; Wang, Y; He, K; Ma, XC; Xue, QK; Wang, J				Zhao, Yanfei; Chang, Cui-Zu; Jiang, Ying; DaSilva, Ashley; Sun, Yi; Wang, Huichao; Xing, Ying; Wang, Yong; He, Ke; Ma, Xucun; Xue, Qi-Kun; Wang, Jian			Demonstration of surface transport in a hybrid Bi2Se3/Bi2Te3 heterostructure	SCIENTIFIC REPORTS	5.578			English	Article							TOPOLOGICAL-INSULATOR; QUANTUM OSCILLATIONS; STATES; MAGNETORESISTANCE; LIMIT	In spite of much work on topological insulators (TIs), systematic experiments for TI/TI heterostructures remain absent. We grow a high quality heterostructure containing single quintuple layer (QL) of Bi2Se3 on 19 QLs of Bi2Te3 and compare its transport properties with 20 QLs Bi2Se3 and 20 QLs Bi2Te3. All three films are grown on insulating sapphire (0001) substrates by molecular beam epitaxy (MB…	[Zhao, Yanfei; Sun, Yi; Wang, Huichao; Xing, Ying; Wang, Jian] Peking Univ, Sch Phys, Int Ctr Quantum Mat, Beijing 100871, Peoples R China; [Chang, Cui-Zu; He, Ke; Ma, Xucun; Xue, Qi-Kun] Chinese Acad Sci, Inst Phys, Beijing 100190, Peoples R China; [Chang, Cui-Zu; Xue, Qi-Kun] Tsinghua Univ, Dept Phys, State Key Lab Low Dimens Quantum Phys, Beijing 100084, Peoples R China; [Jiang, Ying; Wang, Yo…	Wang, J (reprint author), Peking Univ, Sch Phys, Int Ctr Quantum Mat, Beijing 100871, Peoples R China.	kehe@iphy.ac.cn; jianwangphysics@pku.edu.cn	Chang, Cui-Zu/P-3049-2014; HE, KE/G-7538-2011; Wang, Yong/A-7766-2010; HE, KE/A-9078-2013	Wang, Yong/0000-0002-9893-8296;	National Basic Research Program of China [2013CB934600, 2012CB921300]; National Natural Science Foundation of China [11222434, 11174007]; China Postdoctoral Science Foundation [2011M500180, 2012T50012]	We acknowledge Moses H. W. Chan, Jainendra Jain, Nitin Samarth, Haizhou Lu, Yongqing Li, Zhong Fang, Haiwen Liu, Xinzheng Li, Junren Shi, Xincheng Xie, Ryuichi Shindou and Qingfeng Sun for fruitful discussions. This work was financially supported by National Basic Research Program of China (Grant Nos. 2013CB934600 & 2012CB921300), the National Natural Science Foundation of China (Nos. 11222434 & …		41	25	25	12	129	NATURE PUBLISHING GROUP	LONDON	MACMILLAN BUILDING, 4 CRINAN ST, LONDON N1 9XW, ENGLAND	2045-2322			SCI REP-UK	Sci Rep	2016-10-28	2013	3
11174007	J	Sun, Y; Wang, J; Zhao, WW; Tian, ML; Singh, M; Chan, MHW				Sun, Yi; Wang, Jian; Zhao, Weiwei; Tian, Mingliang; Singh, Meenakshi; Chan, Moses H. W.			Voltage-current properties of superconducting amorphous tungsten nanostrips	SCIENTIFIC REPORTS	5.578			English	Article							FOCUSED-ION-BEAM; VORTEX-GLASS SUPERCONDUCTIVITY; BA-CU-O; SINGLE-CRYSTALS; DEPOSITION; PHASE; FILM; TRANSITION; NANOWIRES	The voltage-current (V-I) characteristics of tungsten (W) strips patterned by focused-ion-beam assisted deposition were studied at different temperatures and various magnetic fields applied perpendicular to the strips. At fields of 1 Tesla (T) and 2 T, a scaling behavior was observed in V-I isotherms, which can be fitted by quasi-three-dimensional (quasi-3D) vortex-glass (VG) to liquid transition…	[Sun, Yi; Wang, Jian] Peking Univ, Sch Phys, Int Ctr Quantum Mat, Beijing 100871, Peoples R China; [Wang, Jian; Zhao, Weiwei; Tian, Mingliang; Singh, Meenakshi; Chan, Moses H. W.] Penn State Univ, Ctr Nanoscale Sci, University Pk, PA 16802 USA; [Wang, Jian; Zhao, Weiwei; Tian, Mingliang; Singh, Meenakshi; Chan, Moses H. W.] Penn State Univ, Dept Phys, University Pk, PA 16802 USA; [Tian, Mingliang…	Wang, J (reprint author), Peking Univ, Sch Phys, Int Ctr Quantum Mat, Beijing 100871, Peoples R China.	jianwangphysics@pku.edu.cn; chan@phys.psu.edu			National Basic Research Program of China [2013CB934600, 2012CB921300]; National Natural Science Foundation of China [11222434, 11174007, 11174294]; National Key Basic Research of China [2011CBA00111]; Pennsylvania State University Materials Research Science and Engineering Center under National Science Foundation [DMR-0820404]; China Postdoctoral Science Foundation [2011M500180, 2012T50012]	We acknowledge Yuan Li and Xincheng Xie for fruitful discussions. This work was financially supported by National Basic Research Program of China (Grant Nos. 2013CB934600 & 2012CB921300), the National Natural Science Foundation of China (Nos. 11222434, 11174007 & 11174294), National Key Basic Research of China (GrantNos. 2011CBA00111), the Pennsylvania State University Materials Research Science …		27	4	4	2	29	NATURE PUBLISHING GROUP	LONDON	MACMILLAN BUILDING, 4 CRINAN ST, LONDON N1 9XW, ENGLAND	2045-2322			SCI REP-UK	Sci Rep	2016-07-29	2013	3
11174007	J	Xing, Y; Wang, J				Xing Ying; Wang Jian			Direct evidence of high temperature superconductivity in one-unit-cell FeSe films on SrTiO3 substrate by transport and magnetization measurements	CHINESE PHYSICS B	1.603			English	Review						two-dimensional superconductivity; one-unit-cell FeSe; transport measurement; diamagnetic property	DOPED SRTIO3; TRANSITION; STRAIN	Zero resistance and Meissner effect are two crucial experimental evidences of superconductivity in determining a new kind of superconductor, which can be detected by transport and diamagnetic measurements. In this paper, we briefly review the main transport and magnetization results on the one unit cell (1-UC) FeSe films grown on SrTiO3 (STO) substrates from our team in recent years, which identi…	[Xing Ying; Wang Jian] Peking Univ, Sch Phys, Int Ctr Quantum Mat, Beijing 100871, Peoples R China; [Xing Ying; Wang Jian] Collaborat Innovat Ctr Quantum Matter, Beijing 100871, Peoples R China	Wang, J (reprint author), Peking Univ, Sch Phys, Int Ctr Quantum Mat, Beijing 100871, Peoples R China.	jianwangphysics@pku.edu.cn			National Basic Research Program of China [2013CB934600, 2012CB921300]; National Natural Science Foundation of China [11222434, 11174007]; Research Fund for the Doctoral Program of Higher Education (RFDP) of China	Project supported by the National Basic Research Program of China (Grant Nos. 2013CB934600 and 2012CB921300), the National Natural Science Foundation of China (Grant Nos. 11222434 and 11174007), and the Research Fund for the Doctoral Program of Higher Education (RFDP) of China.		38	1	1	12	12	IOP PUBLISHING LTD	BRISTOL	TEMPLE CIRCUS, TEMPLE WAY, BRISTOL BS1 6BE, ENGLAND	1674-1056	1741-4199		CHINESE PHYS B	Chin. Phys. B	NOV	2015	24	11
11174007	J	Yi, L; Zheng, M; Zhao, YF; Singh, M; Jian, W				Yi, Liu; Zheng, Ma; Zhao Yan-Fei; Singh, Meenakshi; Jian, Wang			Transport properties of topological insulators films and nanowires	CHINESE PHYSICS B	1.603			English	Review						topological insulator; surface state; transport property; magnetoresistance; superconducting proximity effect	HGTE QUANTUM-WELLS; SINGLE DIRAC CONE; THIN-FILMS; SURFACE-STATES; BI2TE3; BI2SE3; MAGNETORESISTANCE; NANORIBBONS; LIMIT; SUPERCONDUCTIVITY	The last several years have witnessed the rapid developments in the study and understanding of topological insulators. In this review, after a brief summary of the history of topological insulators, we focus on the recent progress made in transport experiments on topological insulator films and nanowires. Some quantum phenomena, including the weak antilocalization, the Aharonov-Bohm effect, and t…	[Yi, Liu; Zheng, Ma; Zhao Yan-Fei; Jian, Wang] Peking Univ, Sch Phys, Int Ctr Quantum Mat, Beijing 100871, Peoples R China; [Singh, Meenakshi; Jian, Wang] Penn State Univ, Ctr Nanoscale Sci, University Pk, PA 16802 USA; [Singh, Meenakshi; Jian, Wang] Peking Univ, Sch Phys, Dept Phys, Beijing 100871, Peoples R China	Jian, W (reprint author), Peking Univ, Sch Phys, Int Ctr Quantum Mat, Beijing 100871, Peoples R China.	jianwangphysics@pku.edu.cn			National Basic Research Program of China [2013CB934600, 2012CB921300]; National Natural Science Foundation of China [11222434, 11174007]; Pennsylvania State University Materials Research Science and Engineering Center under National Science Foundation [DMR-0820404]	Project supported by the National Basic Research Program of China (Grant Nos. 2013CB934600 and 2012CB921300), the National Natural Science Foundation of China (Grant Nos. 11222434 and 11174007), and the Pennsylvania State University Materials Research Science and Engineering Center under National Science Foundation (Grant No. DMR-0820404).		71	1	1	3	61	IOP PUBLISHING LTD	BRISTOL	TEMPLE CIRCUS, TEMPLE WAY, BRISTOL BS1 6BE, ENGLAND	1674-1056			CHINESE PHYS B	Chin. Phys. B	JUN	2013	22	6
11174007	J	Ou, YX; Singh, M; Wang, J				Ou YongXi; Singh, Meenakshi; Wang Jian			Quantum transport in topological insulator hybrid structures-A combination of topological insulator and superconductor	SCIENCE CHINA-PHYSICS MECHANICS & ASTRONOMY	1.143			English	Review						topological insulator; transport property; superconductor; hybrid structure; surface state	SINGLE DIRAC CONE; SURFACE-STATES; COEXISTENCE; BI2SE3; BI2TE3; OSCILLATIONS; GRAPHENE; WELLS; PHASE; FILMS	In this paper, a brief review of the history of topological insulators is given. After that, electronic transport experiments in topological insulator-superconductor hybrid structures, including experimental methods, physical properties and seemingly contradictory observations are discussed. Additionally, some new topological insulator hybrid structures are proposed.	[Ou YongXi; Wang Jian] Peking Univ, Sch Phys, Int Ctr Quantum Mat, Beijing 100871, Peoples R China; [Singh, Meenakshi] Penn State Univ, Ctr Nanoscale Sci, University Pk, PA 16802 USA; [Singh, Meenakshi] Penn State Univ, Dept Phys, University Pk, PA 16802 USA	Wang, J (reprint author), Peking Univ, Sch Phys, Int Ctr Quantum Mat, Beijing 100871, Peoples R China.	jianwangphysics@pku.edu.cn			National Basic Research Program of China [2012CB921300]; National Natural Science Foundation of China [11174007]; Penn State MRSEC [DMR-0820404]	This work was supported by the National Basic Research Program of China (Grant No. 2012CB921300), the National Natural Science Foundation of China (Grant No. 11174007) and the Penn State MRSEC (Grant No. DMR-0820404). We are grateful to LU Li, YIN Lan, VELDHORST M, WILLIAMS JR, GORDON DG, FU Liang, HASAN MZ, ZHANG DM, and QIAN Dong for their permission to use their figures or helpful discussions.		68	3	4	3	37	SCIENCE PRESS	BEIJING	16 DONGHUANGCHENGGEN NORTH ST, BEIJING 100717, PEOPLES R CHINA	1674-7348			SCI CHINA PHYS MECH	Sci. China-Phys. Mech. Astron.	DEC	2012	55	12
11174007	J	Zhang, X; Liu, CF; Wang, J				Zhang Xi; Liu Chao-Fei; Wang Jian			Recent experimental progress in low-dimensional superconductors	ACTA PHYSICA SINICA	0.813			Chinese	Article						low dimensional superconductivity; electrical transport; thin film; nanowire	FOCUSED-ION-BEAM; HIGH-TEMPERATURE SUPERCONDUCTIVITY; ELECTRONIC TRANSPORT-PROPERTIES; VORTEX-GLASS SUPERCONDUCTIVITY; CRITICAL-CURRENT-DENSITY; BA-CU-O; TOPOLOGICAL INSULATORS; PHASE-TRANSITIONS; THIN-FILMS; LARGE MAGNETORESISTANCE	Superconductivity is one of the most important research fields in condensed matter physics. The rapid development of material preparation technology in last few years has made the experimental study of low-dimensional physical superconducting properties feasible. This article gives a brief introduction on superconductivity and technology of low-dimensional material fabrication, and mainly focuses…	[Zhang Xi; Liu Chao-Fei; Wang Jian] Peking Univ, Sch Phys, Int Ctr Quantum Mat, Beijing 100871, Peoples R China; [Wang Jian] Collaborat Innovat Ctr Quantum Matter, Beijing 100871, Peoples R China	Wang, J (reprint author), Peking Univ, Sch Phys, Int Ctr Quantum Mat, Beijing 100871, Peoples R China.	jianwangphysics@pku.edu.cn			National Basic Program of China [2013CB934600, 2012CB921300]; National Natural Science Foundation of China [11222434, 11174007]; Research Fund for the Doctoral Program of Higher Education (RFDP) of China	Project supported by the National Basic Program of China (Grant Nos. 2013CB934600, 2012CB921300), the National Natural Science Foundation of China (Grant Nos. 11222434, 11174007), and the Research Fund for the Doctoral Program of Higher Education (RFDP) of China.		103	0	0	16	16	CHINESE PHYSICAL SOC	BEIJING	P O BOX 603, BEIJING 100080, PEOPLES R CHINA	1000-3290			ACTA PHYS SIN-CH ED	Acta Phys. Sin.	2016-11-05	2015	64	21
11174008	J	Zhang, X; Xu, FJ; Wang, JM; He, CG; Zhang, LS; Huang, J; Cheng, JP; Qin, ZX; Yang, XL; Tang, N; Wang, XQ; Shen, B				Zhang, X.; Xu, F. J.; Wang, J. M.; He, C. G.; Zhang, L. S.; Huang, J.; Cheng, J. P.; Qin, Z. X.; Yang, X. L.; Tang, N.; Wang, X. Q.; Shen, B.			Epitaxial growth of AlN films on sapphire via a multilayer structure adopting a low- and high-temperature alternation technique	CRYSTENGCOMM	4.034			English	Article							VAPOR-PHASE EPITAXY; NUCLEATION LAYERS; GAN; MICROSTRUCTURE; DISLOCATIONS; DIFFRACTION	Epitaxial growth of AlN films on c-sapphire using a multilayer structure has been investigated by metal-organic chemical vapor deposition adopting multiple alternation cycles of low- and high-temperature (LT-HT) growth. It is found that the surface morphology and crystal quality can be greatly improved using three alternation cycles with X-ray diffraction omega-scan full width at half maximum val…	[Zhang, X.; Xu, F. J.; Wang, J. M.; He, C. G.; Zhang, L. S.; Huang, J.; Cheng, J. P.; Qin, Z. X.; Yang, X. L.; Tang, N.; Wang, X. Q.; Shen, B.] Peking Univ, Sch Phys, State Key Lab Artificial Microstruct & Mesoscop P, Beijing 100871, Peoples R China; [Wang, X. Q.; Shen, B.] Collaborat Innovat Ctr Quantum Matter, Beijing, Peoples R China	Zhang, X (reprint author), Peking Univ, Sch Phys, State Key Lab Artificial Microstruct & Mesoscop P, Beijing 100871, Peoples R China.	fjxu@pku.edu.cn; bshen@pku.edu.cn	Wang, Xinqiang/B-8798-2013		National Basic Research Program of China [2012CB619300, 2013CB632800]; National High-Tech Research and Development Program of China [2014AA032608, 2014AA032606]; National Natural Science Foundation of China [61474002, 11174008, 61361166007]; Beijing Municipal Science and Technology Project [Z131100005913001]	This work was supported by the National Basic Research Program of China (no. 2012CB619300 and 2013CB632800), the National High-Tech Research and Development Program of China (no. 2014AA032608 and 2014AA032606), the National Natural Science Foundation of China (no. 61474002, 11174008 and 61361166007) and the Beijing Municipal Science and Technology Project (no. Z131100005913001). We are grateful t…		19	3	3	17	18	ROYAL SOC CHEMISTRY	CAMBRIDGE	THOMAS GRAHAM HOUSE, SCIENCE PARK, MILTON RD, CAMBRIDGE CB4 0WF, CAMBS, ENGLAND	1466-8033			CRYSTENGCOMM	Crystengcomm		2015	17	39
11174008	J	Sang, L; Yang, XL; Cheng, JP; Jia, LF; He, Z; Guo, L; Hu, AQ; Xiang, Y; Yu, TJ; Wang, MJ; Xu, FJ; Tang, N; Wang, XQ; Ge, WK; Shen, B				Sang, Ling; Yang, Xuelin; Cheng, Jianpeng; Jia, Lifang; He, Zhi; Guo, Lei; Hu, Anqi; Xiang, Yong; Yu, Tongjun; Wang, Maojun; Xu, Fujun; Tang, Ning; Wang, Xinqiang; Ge, Weikun; Shen, Bo			Hysteresis phenomena of the two dimensional electron gas density in lattice-matched InAlN/GaN heterostructures	APPLIED PHYSICS LETTERS	3.302			English	Article							CARBON; HEMTS	High-temperature transport properties in high-mobility lattice-matched InAlN/GaN heterostructures have been investigated. An interesting hysteresis phenomenon of the two dimensional electron gas (2DEG) density is observed in the temperature-dependent Hall measurements. After high-temperature thermal cycles treatment, the reduction of the 2DEG density is observed, which is more serious in thinner …	[Sang, Ling; Yang, Xuelin; Cheng, Jianpeng; Guo, Lei; Hu, Anqi; Xiang, Yong; Yu, Tongjun; Xu, Fujun; Tang, Ning; Wang, Xinqiang; Shen, Bo] Peking Univ, Sch Phys, State Key Lab Artificial Microstruct & Mesoscop P, Beijing 100871, Peoples R China; [Jia, Lifang; He, Zhi] Chinese Acad Sci, Inst Semicond, Engn Res Ctr Semicond Integrated Technol, Beijing 100083, Peoples R China; [Wang, Maojun] Peking …	Yang, XL (reprint author), Peking Univ, Sch Phys, State Key Lab Artificial Microstruct & Mesoscop P, Beijing 100871, Peoples R China.	xlyang@pku.edu.cn; bshen@pku.edu.cn			National High-Tech Research and Development Program of China [2014AA032606]; National Natural Science Foundation of China [61404004, 61306110, 61361166007, 11174008]; National Basic Research Program of China [2012CB619306]; Beijing Municipal Science and Technology Project [Z131100005913001]	This work was supported by the National High-Tech Research and Development Program of China (No. 2014AA032606), the National Natural Science Foundation of China (Nos. 61404004, 61306110, 61361166007, and 11174008), the National Basic Research Program of China (No. 2012CB619306), and Beijing Municipal Science and Technology Project (No. Z131100005913001). A portion of this work is based on the dat…		22	0	0	12	30	AMER INST PHYSICS	MELVILLE	1305 WALT WHITMAN RD, STE 300, MELVILLE, NY 11747-4501 USA	0003-6951	1077-3118		APPL PHYS LETT	Appl. Phys. Lett.	2016-08-03	2015	107	5
11174008	J	Cheng, JP; Yang, XL; Sang, L; Guo, L; Hu, AQ; Xu, FJ; Tang, N; Wang, XQ; Shen, B				Cheng, Jianpeng; Yang, Xuelin; Sang, Ling; Guo, Lei; Hu, Anqi; Xu, Fujun; Tang, Ning; Wang, Xinqiang; Shen, Bo			High mobility AlGaN/GaN heterostructures grown on Si substrates using a large lattice-mismatch induced stress control technology	APPLIED PHYSICS LETTERS	3.302			English	Article							VAPOR-PHASE EPITAXY; GAN; SI(111); TRANSISTORS; DEPOSITION; LAYERS	A large lattice-mismatch induced stress control technology with a low Al content AlGaN layer has been used to grow high quality GaN layers on 4-in. Si substrates. The use of this technology allows for high mobility AlGaN/GaN heterostructures with electron mobility of 2040 cm(2)/(V.s) at sheet charge density of 8.4 x 10(12) cm(-2). Strain relaxation and dislocation evolution mechanisms have been i…	[Cheng, Jianpeng; Yang, Xuelin; Sang, Ling; Guo, Lei; Hu, Anqi; Xu, Fujun; Tang, Ning; Wang, Xinqiang; Shen, Bo] Peking Univ, Sch Phys, State Key Lab Artificial Microstruct & Mesoscop P, Beijing 100871, Peoples R China; [Wang, Xinqiang; Shen, Bo] Collaborat Innovat Ctr Quantum Matter, Beijing 100871, Peoples R China	Yang, XL (reprint author), Peking Univ, Sch Phys, State Key Lab Artificial Microstruct & Mesoscop P, Beijing 100871, Peoples R China.	xlyang@pku.edu.cn; bshen@pku.edu.cn	Wang, Xinqiang/B-8798-2013		National High-Tech Research and Development Program of China [2014AA032606]; National Natural Science Foundation of China [61306110, 61361166007, 11174008, 61404004]; National Basic Research Program of China [2012CB619306]; Beijing Municipal Science and Technology Project [Z131100005913001]	This work was supported by the National High-Tech Research and Development Program of China (No. 2014AA032606), the National Natural Science Foundation of China (Nos. 61306110, 61361166007, 11174008, and 61404004), the National Basic Research Program of China (No. 2012CB619306), and Beijing Municipal Science and Technology Project (No. Z131100005913001). We acknowledge Professor Weikun Ge for his…		26	3	3	8	31	AMER INST PHYSICS	MELVILLE	1305 WALT WHITMAN RD, STE 300, MELVILLE, NY 11747-4501 USA	0003-6951	1077-3118		APPL PHYS LETT	Appl. Phys. Lett.	2016-04-06	2015	106	14
11174008	J	He, X; Tang, N; Sun, XX; Gan, L; Ke, F; Wang, T; Xu, FJ; Wang, XQ; Yang, XL; Ge, WK; Shen, B				He, Xin; Tang, Ning; Sun, Xiaoxiao; Gan, Lin; Ke, Fen; Wang, Tao; Xu, Fujun; Wang, Xinqiang; Yang, Xuelin; Ge, Weikun; Shen, Bo			Tuning the graphene work function by uniaxial strain	APPLIED PHYSICS LETTERS	3.302			English	Article							PROBE FORCE MICROSCOPY; TRANSPORT	Forming good metal/graphene contact is of significance in making graphene devices, while tuning the graphene work function is a valid approach to decrease the contact barrier and then achieve electrodes with low contact resistance. A strain device has been fabricated to apply uniaxial strain to graphene grown by chemical vapor deposition method, and Kelvin probe force microscopy was used to measu…	[He, Xin; Tang, Ning; Sun, Xiaoxiao; Ke, Fen; Wang, Tao; Xu, Fujun; Wang, Xinqiang; Yang, Xuelin; Shen, Bo] Peking Univ, State Key Lab Artificial Microstruct & Mesoscop P, Beijing 100871, Peoples R China; [Gan, Lin] Huazhong Univ Sci & Technol, Coll Mat Sci & Engn, Wuhan 430074, Peoples R China; [Wang, Xinqiang; Shen, Bo] Collaborat Innovat Ctr Quantum Matter, Beijing 100871, Peoples R China; [Ge…	Tang, N (reprint author), Peking Univ, State Key Lab Artificial Microstruct & Mesoscop P, Beijing 100871, Peoples R China.	ntang@pku.edu.cn; geweikun@mail.tsinghua.edu.cn; bshen@pku.edu.cn	Wang, Xinqiang/B-8798-2013		National Basic Research Program of China [2013CB921901, 2012CB921304]; National Natural Science Foundation of China [61376095, 11174008, 61361166007]; National High-Tech Research and Development Program of China [2014AA032606]; Beijing Higher Education Young Elite Teacher Project [YETP0006]; Beijing Municipal Science and Technology Project [Z131100005913001]	This work was supported by National Basic Research Program of China (Grant Nos. 2013CB921901and 2012CB921304), the National Natural Science Foundation of China (Grant Nos. 61376095, 11174008, and 61361166007), the National High-Tech Research and Development Program of China (Grant No. 2014AA032606), Beijing Higher Education Young Elite Teacher Project (Grant No. YETP0006), and Beijing Municipal S…		35	1	1	11	42	AMER INST PHYSICS	MELVILLE	1305 WALT WHITMAN RD, STE 300, MELVILLE, NY 11747-4501 USA	0003-6951	1077-3118		APPL PHYS LETT	Appl. Phys. Lett.	2016-01-26	2015	106	4
11174008	J	Guo, L; Yang, XL; Feng, ZH; Lv, YJ; Cheng, JP; Sang, L; Xu, FJ; Tang, N; Wang, XQ; Ge, WK; Shen, B				Guo, Lei; Yang, Xuelin; Feng, Zhihong; Lv, Yuanjie; Cheng, Jianpeng; Sang, Ling; Xu, Fujun; Tang, Ning; Wang, Xinqiang; Ge, Weikun; Shen, B.			Effects of light illumination on electron velocity of AlGaN/GaN heterostructures under high electric field	APPLIED PHYSICS LETTERS	3.302			English	Article							HEMTS; TRANSISTOR; RELAXATION; SATURATION; CHANNELS; GAAS; GAN	We have investigated the variation of electron velocity in AlGaN/GaN heterostructures depending on illuminating light intensity and wavelength. It is shown that the electron velocity at high electric field increases under above-band light illumination. This electron velocity enhancement is found to be related to the photo-generated cold holes which interact with hot electrons and thus accelerate …	[Guo, Lei; Yang, Xuelin; Cheng, Jianpeng; Sang, Ling; Xu, Fujun; Tang, Ning; Wang, Xinqiang; Shen, B.] Peking Univ, Sch Phys, State Key Lab Artificial Microstruct & Mesoscop P, Beijing 100871, Peoples R China; [Feng, Zhihong; Lv, Yuanjie] Hebei Semicond Res Inst, Natl Key Lab Applicat Specif Integrated Circuit, Shijiazhuang 050051, Peoples R China; [Wang, Xinqiang; Shen, B.] Collaborat Innovat Ct…	Yang, XL (reprint author), Peking Univ, Sch Phys, State Key Lab Artificial Microstruct & Mesoscop P, Beijing 100871, Peoples R China.	xlyang@pku.edu.cn; bshen@pku.edu.cn	Wang, Xinqiang/B-8798-2013		National Basic Research Program of China [2012CB619306]; National High-Tech Research and Development Program of China [2014AA032606]; National Natural Science Foundation of China [61306110, 61361166007, 11174008, 61306113, 61404004]; Beijing Municipal Science and Technology Project [Z131100005913001]	This work was supported by National Basic Research Program of China (Grant No. 2012CB619306), the National High-Tech Research and Development Program of China (Grant No. 2014AA032606), the National Natural Science Foundation of China (Grant Nos. 61306110, 61361166007, 11174008, 61306113, and 61404004), and Beijing Municipal Science and Technology Project (Grant No. Z131100005913001).		22	1	1	5	29	AMER INST PHYSICS	MELVILLE	1305 WALT WHITMAN RD, STE 300, MELVILLE, NY 11747-4501 USA	0003-6951	1077-3118		APPL PHYS LETT	Appl. Phys. Lett.	2016-12-15	2014	105	24
11174008	J	He, X; Gao, L; Tang, N; Duan, JX; Xu, FJ; Wang, XQ; Yang, XL; Ge, WK; Shen, B				He, Xin; Gao, Li; Tang, Ning; Duan, Junxi; Xu, Fujun; Wang, Xinqiang; Yang, Xuelin; Ge, Weikun; Shen, Bo			Shear strain induced modulation to the transport properties of graphene	APPLIED PHYSICS LETTERS	3.302			English	Article							TRANSISTORS; FILMS; DIELECTRICS	Applying shear strain has been considered as a hopeful method to open a band gap of graphene. To study the transport properties of graphene under shear strain, a device was fabricated to apply shear strain, up to 16.7%, to graphene grown by chemical vapor deposition method. A top gate with ionic liquid as the dielectric material was used to tune the carrier density. The conductance of the Dirac p…	[He, Xin; Tang, Ning; Duan, Junxi; Xu, Fujun; Wang, Xinqiang; Yang, Xuelin; Shen, Bo] Peking Univ, State Key Lab Artificial Microstruct & Mesoscop P, Beijing 100871, Peoples R China; [Gao, Li] Jiangsu Univ, Inst Life Sci, Zhenjiang 212013, Jiangsu, Peoples R China; [Wang, Xinqiang; Shen, Bo] Collaborat Innovat Ctr Quantum Matter, Beijing 100871, Peoples R China; [Ge, Weikun] Tsinghua Univ, Dept P…	Tang, N (reprint author), Peking Univ, State Key Lab Artificial Microstruct & Mesoscop P, Beijing 100871, Peoples R China.	ntang@pku.edu.cn; geweikun@mail.tsinghua.edu.cn; bshen@pku.edu.cn	Wang, Xinqiang/B-8798-2013		National Basic Research Program of China [2013CB921901, 2012CB921304]; National Natural Science Foundation of China [61376095, 11174008, 61361166007]; National High-Tech Research and Development Program of China [2014AA032606]; Beijing Higher Education Young Elite Teacher Project [YETP0006]; Beijing Municipal Science and Technology Project [Z131100005913001]	This work was supported by National Basic Research Program of China (Nos. 2013CB921901 and 2012CB921304), the National Natural Science Foundation of China (Nos. 61376095, 11174008, and 61361166007), the National High-Tech Research and Development Program of China (No. 2014AA032606), Beijing Higher Education Young Elite Teacher Project (No. YETP0006), and Beijing Municipal Science and Technology P…		27	3	3	5	25	AMER INST PHYSICS	MELVILLE	CIRCULATION & FULFILLMENT DIV, 2 HUNTINGTON QUADRANGLE, STE 1 N O 1, MELVILLE, NY 11747-4501 USA	0003-6951	1077-3118		APPL PHYS LETT	Appl. Phys. Lett.	2016-08-25	2014	105	8
11174008	J	He, X; Gao, L; Tang, N; Duan, JX; Mei, FH; Meng, H; Lu, FC; Xu, FJ; Wang, XQ; Yang, XL; Ge, WK; Shen, B				He, Xin; Gao, Li; Tang, Ning; Duan, Junxi; Mei, Fuhong; Meng, Hu; Lu, Fangchao; Xu, Fujun; Wang, Xinqiang; Yang, Xuelin; Ge, Weikun; Shen, Bo			Electronic properties of polycrystalline graphene under large local strain	APPLIED PHYSICS LETTERS	3.302			English	Article							FIELD-EFFECT TRANSISTORS; LITHOGRAPHY; FABRICATION; DIELECTRICS; BOUNDARIES; TRANSPORT; NANOMESH; STRENGTH	To explore the transport properties of polycrystalline graphene under large tensile strain, a strain device has been fabricated using piezocrystal to load local strain onto graphene, up to 22.5%. Ionic liquid gate whose capability of tuning carrier density being much higher than that of a solid gate is used to survey the transfer characteristics of the deformed graphene. The conductance of the Di…	[He, Xin; Tang, Ning; Duan, Junxi; Mei, Fuhong; Meng, Hu; Lu, Fangchao; Xu, Fujun; Wang, Xinqiang; Yang, Xuelin; Shen, Bo] Peking Univ, State Key Lab Artificial Microstruct & Mesoscop P, Beijing 100871, Peoples R China; [Gao, Li] Jiangsu Univ, Inst Life Sci, Zhenjiang 212013, Jiangsu, Peoples R China; [Wang, Xinqiang; Shen, Bo] Collaborat Innovat Ctr Quantum Matter, Beijing 100871, Peoples R Chin…	Tang, N (reprint author), Peking Univ, State Key Lab Artificial Microstruct & Mesoscop P, Beijing 100871, Peoples R China.	ntang@pku.edu.cn; geweikun@mail.tsinghua.edu.cn; bshen@pku.edu.cn	Wang, Xinqiang/B-8798-2013		National Basic Research Program of China [2013CB921901, 2012CB921304]; National Natural Science Foundation of China [61376095, 11174008, 61361166007]; National High-Tech Research and Development Program of China [2014AA032606]; Beijing Higher Education Young Elite Teacher Project [YETP0006]; Beijing Municipal Science and Technology Project [Z131100005913001]	This work was supported by the National Basic Research Program of China (Nos. 2013CB921901 and 2012CB921304), the National Natural Science Foundation of China (Nos. 61376095, 11174008, and 61361166007), the National High-Tech Research and Development Program of China (No. 2014AA032606), the Beijing Higher Education Young Elite Teacher Project (No. YETP0006), and the Beijing Municipal Science and …		35	0	0	6	51	AMER INST PHYSICS	MELVILLE	CIRCULATION & FULFILLMENT DIV, 2 HUNTINGTON QUADRANGLE, STE 1 N O 1, MELVILLE, NY 11747-4501 USA	0003-6951	1077-3118		APPL PHYS LETT	Appl. Phys. Lett.	2016-06-16	2014	104	24
11174008	J	He, X; Tang, N; Gao, L; Duan, JX; Zhang, YW; Lu, FC; Xu, FJ; Wang, XQ; Yang, XL; Ge, WK; Shen, B				He, Xin; Tang, Ning; Gao, Li; Duan, Junxi; Zhang, Yuewei; Lu, Fangchao; Xu, Fujun; Wang, Xinqiang; Yang, Xuelin; Ge, Weikun; Shen, Bo			Formation of p-n-p junction with ionic liquid gate in graphene	APPLIED PHYSICS LETTERS	3.302			English	Article							LAYER GRAPHENE; TRANSPORT; FILMS; TRANSISTORS	Ionic liquid gating is a technique which is much more efficient than solid gating to tune carrier density. To observe the electronic properties of such a highly doped graphene device, a top gate made of ionic liquid has been used. By sweeping both the top and back gate voltage, a p-n-p junction has been created. The mechanism of forming the p-n-p junction has been discussed. Tuning the carrier de…	[He, Xin; Tang, Ning; Duan, Junxi; Zhang, Yuewei; Lu, Fangchao; Xu, Fujun; Wang, Xinqiang; Yang, Xuelin; Shen, Bo] Peking Univ, State Key Lab Artificial Microstruct & Mesoscop P, Beijing 100871, Peoples R China; [Gao, Li] Jiangsu Univ, Inst Life Sci, Zhenjiang 212013, Jiangsu, Peoples R China; [Wang, Xinqiang; Shen, Bo] Collaborat Innovat Ctr Quantum Matter, Beijing 100871, Peoples R China; [Ge, …	Tang, N (reprint author), Peking Univ, State Key Lab Artificial Microstruct & Mesoscop P, Beijing 100871, Peoples R China.	ntang@pku.edu.cn; geweikun@mail.tsinghua.edu.cn; bshen@pku.edu.cn	Wang, Xinqiang/B-8798-2013		National Basic Research Program of China [2013CB921901, 2012CB921304]; National Natural Science Foundation of China [61376095, 11174008, 61361166007, 60990313]; Beijing Higher Education Young Elite Teacher Project [YETP0006]	This work was supported by National Basic Research Program of China (Nos. 2013CB921901 and 2012CB921304), the National Natural Science Foundation of China (Nos. 61376095, 11174008, 61361166007, and 60990313), and Beijing Higher Education Young Elite Teacher Project (No. YETP0006).		26	3	3	5	64	AMER INST PHYSICS	MELVILLE	CIRCULATION & FULFILLMENT DIV, 2 HUNTINGTON QUADRANGLE, STE 1 N O 1, MELVILLE, NY 11747-4501 USA	0003-6951	1077-3118		APPL PHYS LETT	Appl. Phys. Lett.	2016-04-07	2014	104	14
11174008	J	Duan, JX; Tang, N; Ye, JD; Mei, FH; Teo, KL; Chen, YH; Ge, WK; Shen, B				Duan, J. X.; Tang, N.; Ye, J. D.; Mei, F. H.; Teo, K. L.; Chen, Y. H.; Ge, W. K.; Shen, B.			Anomalous circular photogalvanic effect of the spin-polarized two-dimensional electron gas in Mg0.2Zn0.8O/ZnO heterostructures at room temperature	APPLIED PHYSICS LETTERS	3.302			English	Article							SEMICONDUCTORS; FERROMAGNETISM; OXIDE	A spin-related photocurrent with swirly distribution and anomalous dependence of the total spin-related photocurrent on the incident angle were observed on spin-polarized two-dimensional gas in a Mg0.2Zn0.8O/ZnO heterostructure under illumination of circular polarized light at room temperature. The ferromagnetic two-dimensional Rashba model was adopted to interpret the results. It is demonstrated…	[Duan, J. X.; Tang, N.; Mei, F. H.; Ge, W. K.; Shen, B.] Peking Univ, Sch Phys, State Key Lab Artificial Microstruct & Mesoscop P, Beijing 100871, Peoples R China; [Ye, J. D.] Nanjing Univ, Sch Elect Sci & Engn, Nanjing 210093, Peoples R China; [Ye, J. D.] Australia Natl Univ, Res Sch Phys & Engn, Dept Elect Mat Engn, Canberra, ACT 0200, Australia; [Teo, K. L.] Natl Univ Singapore, Dept Elect & C…	Duan, JX (reprint author), Peking Univ, Sch Phys, State Key Lab Artificial Microstruct & Mesoscop P, Beijing 100871, Peoples R China.	ntang@pku.edu.cn; bshen@pku.edu.cn	YE, Jiandong/C-3444-2011	YE, Jiandong/0000-0002-5649-3831	National Basic Research Program of China [2012CB921304, 2012CB619306]; National Natural Science Foundation of China [60806042, 11174008, 60990313]; Wuhan National High Magnetic Field Center [WHMFCKF2011004]; Australian Research Council [DP1096918]; Basic Research Program of Jiangsu Province [BK2011437]	This work was supported by National Basic Research Program of China (Nos. 2012CB921304 and 2012CB619306), the National Natural Science Foundation of China (Nos. 60806042, 11174008, and 60990313), the Wuhan National High Magnetic Field Center (WHMFCKF2011004), the Australian Research Council Discovery Project Grant (DP1096918), and Basic Research Program of Jiangsu Province (BK2011437).		20	2	2	3	26	AMER INST PHYSICS	MELVILLE	CIRCULATION & FULFILLMENT DIV, 2 HUNTINGTON QUADRANGLE, STE 1 N O 1, MELVILLE, NY 11747-4501 USA	0003-6951			APPL PHYS LETT	Appl. Phys. Lett.	2016-05-13	2013	102	19
11174008	J	Wang, XQ; Liu, ST; Ma, DY; Zheng, XT; Chen, G; Xu, FJ; Tang, N; Shen, B; Zhang, P; Cao, XZ; Wang, BY; Huang, S; Chen, KJ; Zhou, SQ; Yoshikawa, A				Wang, Xinqiang; Liu, Shitao; Ma, Dingyu; Zheng, Xiantong; Chen, Guang; Xu, Fujun; Tang, Ning; Shen, Bo; Zhang, Peng; Cao, Xingzhong; Wang, Baoyi; Huang, Sen; Chen, Kevin J.; Zhou, Shengqiang; Yoshikawa, Akihiko			Fe-doped InN layers grown by molecular beam epitaxy	APPLIED PHYSICS LETTERS	3.302			English	Article							POLAR INN; GAN; ALLOYS	Iron(Fe)-doped InN (InN:Fe) layers have been grown by molecular beam epitaxy. It is found that Fe-doping leads to drastic increase of residual electron concentration, which is different from the semi-insulating property of Fe-doped GaN. However, this heavy n-type doping cannot be fully explained by doped Fe-concentration ([Fe]). Further analysis shows that more unintentionally doped impurities su…	[Wang, Xinqiang; Liu, Shitao; Ma, Dingyu; Zheng, Xiantong; Chen, Guang; Xu, Fujun; Tang, Ning; Shen, Bo] Peking Univ, Sch Phys, State Key Lab Artificial Microstruct & Mesoscop P, Beijing 100871, Peoples R China; [Zhang, Peng; Cao, Xingzhong; Wang, Baoyi] Chinese Acad Sci, Inst High Energy Phys, State Key Lab Nucl Anal Tech, Beijing 100049, Peoples R China; [Huang, Sen; Chen, Kevin J.] Hong Kong U…	Wang, XQ (reprint author), Peking Univ, Sch Phys, State Key Lab Artificial Microstruct & Mesoscop P, Beijing 100871, Peoples R China.	wangshi@pku.edu.cn; bshen@pku.edu.cn	Wang, Xinqiang/B-8798-2013; Zhou, Shengqiang/C-1497-2009;	Zhou, Shengqiang/0000-0002-4885-799X; Chen, Kevin J./0000-0002-0659-2022	National Basic Research Program of China [2012CB619306, 2012CB619303, 2012CB619304]; National Natural Science Foundation of China [11023003, 10990102, 11174008, 61076012]; National High Technology Research & Development Project of China [2011AA050514, 2011AA03A103]; Research Fund for the Doctoral Program of Higher Education	This work was supported by the National Basic Research Program of China (Nos. 2012CB619306, 2012CB619303, and 2012CB619304), the National Natural Science Foundation of China (Nos. 11023003, 10990102, 11174008, and 61076012), the National High Technology Research & Development Project of China (Nos. 2011AA050514 and 2011AA03A103), and the Research Fund for the Doctoral Program of Higher Education.		22	3	3	4	38	AMER INST PHYSICS	MELVILLE	CIRCULATION & FULFILLMENT DIV, 2 HUNTINGTON QUADRANGLE, STE 1 N O 1, MELVILLE, NY 11747-4501 USA	0003-6951			APPL PHYS LETT	Appl. Phys. Lett.	2016-10-22	2012	101	17
11174008	J	Mei, FH; Tang, N; Wang, XQ; Duan, JX; Zhang, S; Chen, YH; Ge, WK; Shen, B				Mei, F. H.; Tang, N.; Wang, X. Q.; Duan, J. X.; Zhang, S.; Chen, Y. H.; Ge, W. K.; Shen, B.			Detection of spin-orbit coupling of surface electron layer via reciprocal spin Hall effect in InN films	APPLIED PHYSICS LETTERS	3.302			English	Article								Swirly photocurrent in InN films arising from reciprocal spin Hall effect (RSHE) is observed under normal incidence of circularly polarized light at room temperature. It is found that the swirly current is a superposition of the RSHE currents from the surface and bulk layer of InN. The effective spin-orbit coupling coefficient (SOC) in the surface electron layer is suggested to be of opposite sig…	[Mei, F. H.; Tang, N.; Wang, X. Q.; Duan, J. X.; Zhang, S.; Ge, W. K.; Shen, B.] Peking Univ, State Key Lab Artificial Microstruct & Mesoscop P, Sch Phys, Beijing 100871, Peoples R China; [Chen, Y. H.] Chinese Acad Sci, Lab Semicond Mat Sci, Inst Semicond, Beijing 100083, Peoples R China; [Ge, W. K.] Tsinghua Univ, Dept Phys, Beijing 100084, Peoples R China	Mei, FH (reprint author), Peking Univ, State Key Lab Artificial Microstruct & Mesoscop P, Sch Phys, Beijing 100871, Peoples R China.	ntang@pku.edu.cn; wangshi@pku.edu.cn; bshen@pku.edu.cn	Wang, Xinqiang/B-8798-2013		National Basic Research Program of China [2012CB921304, 2012CB619306]; National Natural Science Foundation of China [60806042, 11174008, 60990313, 11023003]; National High Technology Research & Development Project of China [2011AA050514, 2011AA03A103]; Wuhan National High Magnetic Field Center [WHMFCKF2011004]	This work was supported by the National Basic Research Program of China (Grant Nos. 2012CB921304 and 2012CB619306), National Natural Science Foundation of China (Grant Nos. 60806042, 11174008, 60990313, and 11023003), the National High Technology Research & Development Project of China (Grant Nos. 2011AA050514 and 2011AA03A103), and the Wuhan National High Magnetic Field Center (Grant No. WHMFCKF…		27	3	4	0	21	AMER INST PHYSICS	MELVILLE	CIRCULATION & FULFILLMENT DIV, 2 HUNTINGTON QUADRANGLE, STE 1 N O 1, MELVILLE, NY 11747-4501 USA	0003-6951			APPL PHYS LETT	Appl. Phys. Lett.	2016-09-24	2012	101	13
11174008	J	Han, K; Tang, N; Ye, JD; Duan, JX; Liu, YC; Teo, KL; Shen, B				Han, K.; Tang, N.; Ye, J. D.; Duan, J. X.; Liu, Y. C.; Teo, K. L.; Shen, B.			Spin-polarized two-dimensional electron gas in undoped MgxZn1-xO/ZnO heterostructures	APPLIED PHYSICS LETTERS	3.302			English	Article							OXIDE; ZNO; FERROMAGNETISM; DEFECTS	Quantum transport properties of two-dimensional electron gas (2DEG) in undoped MgxZn1-x O/ZnO heterostructures grown by metal organic vapor phase epitaxy have been investigated. A large zero-field spin-splitting energy more than 15 meV in the 2DEG is determined at 1.6 K. Meanwhile, ferromagnetism is observed in the heterostructures. The findings reveal that the 2DEG is spin polarized at zero magn…	[Han, K.; Tang, N.; Duan, J. X.; Liu, Y. C.; Shen, B.] Peking Univ, State Key Lab Artificial Microstruct & Mesoscop P, Sch Phys, Beijing 100871, Peoples R China; [Ye, J. D.] Nanjing Univ, Sch Elect Sci & Engn, Nanjing 210093, Jiangsu, Peoples R China; [Ye, J. D.] Australia Natl Univ, Dept Elect Mat Engn, Res Sch Phys & Engn, Canberra, ACT 0200, Australia; [Teo, K. L.] Natl Univ Singapore, Dept El…	Han, K (reprint author), Peking Univ, State Key Lab Artificial Microstruct & Mesoscop P, Sch Phys, Beijing 100871, Peoples R China.	ntang@pku.edu.cn; bshen@pku.edu.cn	YE, Jiandong/C-3444-2011	YE, Jiandong/0000-0002-5649-3831	National Basic Research Program of China [2012CB921304, 2012CB619306]; National Natural Science Foundation of China [60806042, 11174008, 60990313]; Research Fund for the Doctoral Program of Higher Education in China [200800011021]; Wuhan National High Magnetic Field Center [WHMFCKF2011004]; Singapore Agency for Science, Technology and Research (A*STAR) [052-126-0095]; Infuse Project [I01-0911-06]	The authors would like to acknowledge helpful discussions on the mobility spectrum analysis with Dr. T. Lin, National Laboratory for Infrared Physics, Shanghai Institute of Technical Physics, Chinese Academy of Sciences, and valuable discussions with Professor Weikun Ge, Tsinghua University, Beijing, China. This work was supported by National Basic Research Program of China (Nos. 2012CB921304 and…		29	8	9	1	46	AMER INST PHYSICS	MELVILLE	CIRCULATION & FULFILLMENT DIV, 2 HUNTINGTON QUADRANGLE, STE 1 N O 1, MELVILLE, NY 11747-4501 USA	0003-6951			APPL PHYS LETT	Appl. Phys. Lett.	2016-05-07	2012	100	19
11174008	J	Ma, N; Shen, B; Lu, LW; Xu, FJ; Guo, L; Wang, XQ; Lin, F; Feng, ZH; Dun, SB; Liu, B				Ma, N.; Shen, B.; Lu, L. W.; Xu, F. J.; Guo, L.; Wang, X. Q.; Lin, F.; Feng, Z. H.; Dun, S. B.; Liu, B.			Boundary-enhanced momentum relaxation of longitudinal optical phonons in GaN	APPLIED PHYSICS LETTERS	3.302			English	Article							ELECTRON-TRANSPORT; CHANNELS	The influence of the channel geometry on the high-field electron transport properties has been investigated in n-type GaN at room temperature. It is found that electrons in narrow channels drift much faster than those in wide channels. This discrepancy is attributed to the boundary-enhanced momentum relaxation of longitudinal optical (LO) phonons, which increases the electron drift velocity throu…	[Ma, N.; Shen, B.; Lu, L. W.; Xu, F. J.; Guo, L.; Wang, X. Q.; Lin, F.] Peking Univ, Sch Phys, State Key Lab Artificial Microstruct & Mesoscop P, Beijing 100871, Peoples R China; [Feng, Z. H.; Dun, S. B.; Liu, B.] Hebei Semicond Res Inst, Natl Key Lab Applicat Specif Integrated Circuit, Shijiazhuang 050051, Peoples R China	Ma, N (reprint author), Peking Univ, Sch Phys, State Key Lab Artificial Microstruct & Mesoscop P, Beijing 100871, Peoples R China.	bshen@pku.edu.cn	Wang, Xinqiang/B-8798-2013; Ma, Nan/B-4046-2016		National Basic Research Program of China [2012CB619306]; National Natural Science Foundation of China [60906041, 11174008, 60890193, 60990313]; Wuhan National High Magnetic Field Center [WHMFCKF2011004]	This work was supported by the National Basic Research Program of China (Grant No. 2012CB619306), National Natural Science Foundation of China (Grant Nos. 60906041, 11174008, 60890193, and 60990313), and the Wuhan National High Magnetic Field Center (Grant No. WHMFCKF2011004).		21	1	2	0	24	AMER INST PHYSICS	MELVILLE	CIRCULATION & FULFILLMENT DIV, 2 HUNTINGTON QUADRANGLE, STE 1 N O 1, MELVILLE, NY 11747-4501 USA	0003-6951			APPL PHYS LETT	Appl. Phys. Lett.	2016-01-30	2012	100	5
11174008	J	Wang, JM; Xu, FJ; Huang, CC; Xu, ZY; Zhang, X; Wang, Y; Ge, WK; Wang, XQ; Yang, ZJ; Shen, B; Li, W; Wang, WY; Jin, P				Wang, Jiaming; Xu, Fujun; Huang, Chengcheng; Xu, Zhengyu; Zhang, Xia; Wang, Yan; Ge, Weikun; Wang, Xinqiang; Yang, Zhijian; Shen, Bo; Li, Wei; Wang, Weiying; Jin, Peng			Indium Compositional Homogeneity in In0.17Al0.83N Epilayers Grown by Metal Organic Chemical Vapor Deposition	APPLIED PHYSICS EXPRESS	2.365			English	Article							INGAN; FLUCTUATIONS; ALLOYS; ALINN; GAN	The spatial distribution features of indium composition in In0.17Al0.83N epilayers have been investigated by means of cathodoluminescence and photoluminescence. It is demonstrated that there is excellent compositional homogeneity in In0.17Al0.83N, implying there is almost no phase separation that would cause compositional inhomogeneity. This result is quite different from the case in InxGa1-xN al…	[Wang, Jiaming; Xu, Fujun; Huang, Chengcheng; Xu, Zhengyu; Zhang, Xia; Wang, Yan; Ge, Weikun; Wang, Xinqiang; Yang, Zhijian; Shen, Bo] Peking Univ, Sch Phys, State Key Lab Artificial Microstruct & Mesoscop P, Beijing 100871, Peoples R China; [Li, Wei; Wang, Weiying; Jin, Peng] Chinese Acad Sci, Inst Semicond, Beijing 100083, Peoples R China	Xu, FJ (reprint author), Peking Univ, Sch Phys, State Key Lab Artificial Microstruct & Mesoscop P, Beijing 100871, Peoples R China.	fjxu@pku.edu.cn	Wang, Xinqiang/B-8798-2013		National Basic Research Program of China [2012CB619306, 2012CB619301]; National Natural Science Foundation of China [60906041, 11174008]; Research Fund for the Doctoral Program of Higher Education in China [20100001120012]	The authors acknowledge the great help of Professor Takashi Sekiguchi (NIMS, Japan) in the cathodoluminescence measurements. This work was supported by the National Basic Research Program of China (Grant Nos. 2012CB619306 and 2012CB619301), the National Natural Science Foundation of China (Grant Nos. 60906041 and 11174008), and the Research Fund for the Doctoral Program of Higher Education in Chi…		23	1	1	5	51	JAPAN SOC APPLIED PHYSICS	TOKYO	KUDAN-KITA BUILDING 5TH FLOOR, 1-12-3 KUDAN-KITA, CHIYODA-KU, TOKYO, 102-0073, JAPAN	1882-0778			APPL PHYS EXPRESS	Appl. Phys. Express	OCT	2012	5	10
11174008	J	Wang, XQ; Liu, ST; Ma, N; Feng, L; Chen, G; Xu, FJ; Tang, N; Huang, S; Chen, KJ; Zhou, SQ; Shen, B				Wang, Xinqiang; Liu, Shitao; Ma, Nan; Feng, Li; Chen, Guang; Xu, Fujun; Tang, Ning; Huang, Sen; Chen, Kevin J.; Zhou, Shengqiang; Shen, Bo			High-Electron-Mobility InN Layers Grown by Boundary-Temperature-Controlled Epitaxy	APPLIED PHYSICS EXPRESS	2.365			English	Article							MOLECULAR-BEAM EPITAXY; POLAR INN; ALLOYS	A boundary-temperature-controlled epitaxy, where the growth temperature of InN is controlled at its maximum, is used to obtain high-electron-mobility InN layers on sapphire substrates by molecular beam epitaxy. The Hall-effect measurement shows a recorded electron mobility of 3280 cm(2) V-1 s(-1) and a residual electron concentration of 1.47 x 10(17) cm(-3) at room temperature. The enhanced elect…	[Wang, Xinqiang; Liu, Shitao; Ma, Nan; Feng, Li; Chen, Guang; Xu, Fujun; Tang, Ning; Shen, Bo] Peking Univ, Sch Phys, State Key Lab Artificial Microstruct & Mesoscop P, Beijing 100871, Peoples R China; [Huang, Sen; Chen, Kevin J.] Hong Kong Univ Sci & Technol, Dept Elect & Comp Engn, Hong Kong, Hong Kong, Peoples R China; [Zhou, Shengqiang] Helmholtz Zentrum Dresden Rossendorf HZDR, Inst Ion Beam…	Wang, XQ (reprint author), Peking Univ, Sch Phys, State Key Lab Artificial Microstruct & Mesoscop P, Beijing 100871, Peoples R China.	wangshi@pku.edu.cn	Zhou, Shengqiang/C-1497-2009; Wang, Xinqiang/B-8798-2013; Ma, Nan/B-4046-2016;	Zhou, Shengqiang/0000-0002-4885-799X; Chen, Kevin J./0000-0002-0659-2022	National Basic Research Program of China [2012CB619303, 2012CB619306]; NSFC of China [11023003, 10990102, 11174008, 61076012]; National High Technology Research & Development Project of China [2011AA050514, 2011AA03A103]; Research Fund for the Doctoral Program of Higher Education	This work was supported by the National Basic Research Program of China (Nos. 2012CB619303 and 2012CB619306), the NSFC of China (Nos. 11023003, 10990102, 11174008, and 61076012), the National High Technology Research & Development Project of China (Nos. 2011AA050514 and 2011AA03A103), and the Research Fund for the Doctoral Program of Higher Education.		23	38	41	6	34	JAPAN SOC APPLIED PHYSICS	TOKYO	KUDAN-KITA BUILDING 5TH FLOOR, 1-12-3 KUDAN-KITA, CHIYODA-KU, TOKYO, 102-0073, JAPAN	1882-0778			APPL PHYS EXPRESS	Appl. Phys. Express	JAN	2012	5	1
11174008	J	Liu, SD; Tang, N; Shen, XQ; Duan, JX; Lu, FC; Yang, XL; Xu, FJ; Wang, XQ; Ide, T; Shimizu, M; Ge, WK; Shen, B				Liu, S. D.; Tang, N.; Shen, X. Q.; Duan, J. X.; Lu, F. C.; Yang, X. L.; Xu, F. J.; Wang, X. Q.; Ide, T.; Shimizu, M.; Ge, W. K.; Shen, B.			Magnetotransport properties of high equivalent Al composition AlGaN/GaN heterostructures using AlN/GaN superlattice as a barrier	JOURNAL OF APPLIED PHYSICS	2.183			English	Article							2-DIMENSIONAL ELECTRON-GAS; MOLECULAR-BEAM EPITAXY; ALXGA1-XN/GAN HETEROSTRUCTURES; MOBILITY; GROWTH; RESISTANCE	Magnetotransport properties of the two-dimensional electron gas (2DEG) in high equivalent Al composition AlGaN/GaN heterostructures using AlN/GaN superlattice as a barrier have been studied at low temperatures and high magnetic fields. Well resolved Shubnikov-de Haas oscillations were observed, indicating excellent quality of the quasi-AlGaN/GaN heterostructures. It is measured that the energy se…	[Liu, S. D.; Tang, N.; Duan, J. X.; Lu, F. C.; Yang, X. L.; Xu, F. J.; Wang, X. Q.; Shen, B.] Peking Univ, State Key Lab Artificial Microstruct & Mesoscop P, Sch Phys, Beijing 100871, Peoples R China; [Shen, X. Q.; Ide, T.; Shimizu, M.] Natl Inst Adv Ind Sci & Technol, Adv Power Elect Res Ctr, Tsukuba, Ibaraki 3058568, Japan; [Ge, W. K.] Tsinghua Univ, Dept Phys, Beijing 100084, Peoples R China	Liu, SD (reprint author), Peking Univ, State Key Lab Artificial Microstruct & Mesoscop P, Sch Phys, Beijing 100871, Peoples R China.	ntang@pku.edu.cn; bshen@pku.edu.cn	Wang, Xinqiang/B-8798-2013		National Basic Research Program of China [2012CB619306, 2013CB921901]; National Natural Science Foundation of China [11174008, 60990313]; Wuhan National High Magnetic Field Center [WHMFCKF2011004]	This work was supported by National Basic Research Program of China (Nos. 2012CB619306 and 2013CB921901), the National Natural Science Foundation of China (Nos. 11174008 and 60990313), and the Wuhan National High Magnetic Field Center (No. WHMFCKF2011004).		18	0	1	4	41	AMER INST PHYSICS	MELVILLE	CIRCULATION & FULFILLMENT DIV, 2 HUNTINGTON QUADRANGLE, STE 1 N O 1, MELVILLE, NY 11747-4501 USA	0021-8979			J APPL PHYS	J. Appl. Phys.	2016-07-21	2013	114	3
11174008	J	Huang, CC; Xu, FJ; Song, J; Xu, ZY; Wang, JM; Zhu, R; Chen, G; Wang, XQ; Yang, ZJ; Shen, B; Chen, XS; Lu, W				Huang, C. C.; Xu, F. J.; Song, J.; Xu, Z. Y.; Wang, J. M.; Zhu, R.; Chen, G.; Wang, X. Q.; Yang, Z. J.; Shen, B.; Chen, X. S.; Lu, W.			Different strain relief behaviors in Al0.35Ga0.65N/GaN multiple quantum wells on GaN/Sapphire templates with AlN/GaN supperlattices and low-temperature AlN interlayers	JOURNAL OF APPLIED PHYSICS	2.183			English	Article							DUCTILE RELAXATION; ALGAN; GAN; GROWTH	Strain relief behaviors in Al0.35Ga0.65N/GaN multiple quantum wells (MQWs) grown on GaN/sapphire templates with either AlN/GaN supperlattices (SLs) or low-temperature AlN (LT-AlN) interlayers (ILs) between the MQWs and templates have been investigated. These two IL techniques can both effectively relieve the tensile strain in the MQWs, leading to crack-free surfaces and high crystalline quality. …	[Huang, C. C.; Xu, F. J.; Song, J.; Xu, Z. Y.; Wang, J. M.; Zhu, R.; Chen, G.; Wang, X. Q.; Yang, Z. J.; Shen, B.] Peking Univ, Sch Phys, State Key Lab Artificial Microstruct & Mesoscop P, Beijing 100871, Peoples R China; [Chen, X. S.; Lu, W.] Chinese Acad Sci, Shanghai Inst Tech Phys, Natl Lab Infrared Phys, Shanghai 200083, Peoples R China	Huang, CC (reprint author), Peking Univ, Sch Phys, State Key Lab Artificial Microstruct & Mesoscop P, Beijing 100871, Peoples R China.	fjxu@pku.edu.cn; bshen@pku.edu.cn	Wang, Xinqiang/B-8798-2013		National Natural Science Foundation of China [10990102, 60906041, 11023003, 60890193, 11174008]; National Basic Research Program of China [2012CB619301, 2012CB619306]; Research Fund for the Doctoral Program of Higher Education in China [20100001120012]	This work was supported by the National Natural Science Foundation of China (Grant Nos. 10990102, 60906041, 11023003, 60890193, and 11174008), National Basic Research Program of China (Grant Nos. 2012CB619301 and 2012CB619306), and the Research Fund for the Doctoral Program of Higher Education in China (Grant No. 20100001120012).		18	2	3	7	32	AMER INST PHYSICS	MELVILLE	CIRCULATION & FULFILLMENT DIV, 2 HUNTINGTON QUADRANGLE, STE 1 N O 1, MELVILLE, NY 11747-4501 USA	0021-8979			J APPL PHYS	J. Appl. Phys.	2016-01-01	2012	111	1
11174008	J	Zhang, S; Tang, N; Jin, WF; Duan, JX; He, X; Rong, X; He, CG; Zhang, LS; Qin, XD; Dai, L; Chen, YH; Ge, WK; Shen, B				Zhang, Shan; Tang, Ning; Jin, Weifeng; Duan, Junxi; He, Xin; Rong, Xin; He, Chenguang; Zhang, Lisheng; Qin, Xudong; Dai, Lun; Chen, Yonghai; Ge, Weikun; Shen, Bo			Generation of Rashba Spin-Orbit Coupling in CdSe Nanowire by Ionic Liquid Gate	NANO LETTERS	13.592			English	Article						CdSe nanobelt/nanowire; circular photogalvanic effect; ionic liquid; Rashba spin orbit coupling (SOC); Dresselhaus SOC		Spintronic devices rely on the spin degree of freedom (DOF), and spin orbit coupling (SOC) is the key to manipulate spin DOF. Quasi-one-dimensional structures, possessing marked anisotropy gives more choice for the manipulation of the spin DOF since the concrete SOC form varies along with crystallographic directions. The anisotropy of the Dresselhaus SOC in cadmium selenide (CdSe) nanobelt and na…	[Zhang, Shan; Tang, Ning; Jin, Weifeng; Duan, Junxi; He, Xin; Rong, Xin; He, Chenguang; Zhang, Lisheng; Qin, Xudong; Dai, Lun; Ge, Weikun; Shen, Bo] Peking Univ, Sch Phys, State Key Lab Artificial Microstruct & Mesoscop P, Beijing 100871, Peoples R China; [Dai, Lun; Shen, Bo] Collaborat Innovat Ctr Quantum Matter, Beijing 100871, Peoples R China; [Chen, Yonghai] Chinese Acad Sci, Inst Semicond, L…	Tang, N (reprint author), Peking Univ, Sch Phys, State Key Lab Artificial Microstruct & Mesoscop P, Beijing 100871, Peoples R China.	ntang@pku.edu.cn; geweikun@mail.tsinghua.edu.cn; bshen@pku.edu.cn			National Basic Research Program of China [2013CB921901, 2012CB921304, 2012CB932703]; National Natural Science Foundation of China [61376095, 11174008, 61361166007, 61125402]; National High-Tech Research and Development Program of China [2014AA032606]; Beijing Higher Education Young Elite Teacher Project [YETP0006]; Beijing Municipal Science and Technology Project [Z131100005913001]	This work was supported by the National Basic Research Program of China (Nos. 2013CB921901, 2012CB921304, and 2012CB932703), the National Natural Science Foundation of China (Nos. 61376095, 11174008, 61361166007, and 61125402), the National High-Tech Research and Development Program of China (No. 2014AA032606), the Beijing Higher Education Young Elite Teacher Project (No. YETP0006), and the Beiji…		27	3	3	22	61	AMER CHEMICAL SOC	WASHINGTON	1155 16TH ST, NW, WASHINGTON, DC 20036 USA	1530-6984	1530-6992		NANO LETT	Nano Lett.	FEB	2015	15	2
11174008	J	Lu, FC; Tang, N; Huang, SY; Larsson, M; Maximov, I; Graczyk, M; Duan, JX; Liu, SD; Ge, WK; Xu, FJ; Shen, B				Lu, Fangchao; Tang, Ning; Huang, Shaoyun; Larsson, Marcus; Maximov, Ivan; Graczyk, Mariusz; Duan, Junxi; Liu, Sidong; Ge, Weikun; Xu, Fujun; Shen, Bo			Enhanced Anisotropic Effective g Factors of an Al10.25Ga0.75N/GaN Heterostructure Based Quantum Point Contact	NANO LETTERS	13.592			English	Article						Quantum point contacts (QPCs); Al0.25Ga0.75N/GaN heterostructures; effective g factor; spin orbit interaction (SO!); exchange interaction	ELECTRON-GAS; POLARIZATION; COMPUTATION; SUBBANDS	Gate-defined quantum point contacts (QPCs) were fabricated with Al0.25Ga0.75N/GaN heterostructures grown by metal organic chemical Vapor deposition (MOCVD). In the transport study of the Zeeman effect, greatly enhanced effective g factors (g*).were obtained. The in-plane g* is found to be 5.5 +/- 0.6, 4.8 0.4, and 4.2 0.4 for the first to the third subband, respectively. Similarly, the out-of-pla…	[Lu, Fangchao; Tang, Ning; Duan, Junxi; Liu, Sidong; Ge, Weikun; Xu, Fujun; Shen, Bo] Peking Univ, Sch Phys, State Key Lab Artificial Microstruct & Mesoscop P, Beijing 100871, Peoples R China; [Huang, Shaoyun] Peking Univ, Key Lab Phys & Chem Nanodevices, Beijing 100871, Peoples R China; [Huang, Shaoyun] Peking Univ, Dept Elect, Beijing 100871, Peoples R China; [Larsson, Marcus; Maximov, Ivan; Gr…	Tang, N (reprint author), Peking Univ, Sch Phys, State Key Lab Artificial Microstruct & Mesoscop P, Beijing 100871, Peoples R China.	ntang@pku.edu.cn; bshen@pku.edu.cn	Maximov, Ivan/B-3042-2008		National Basic Research Program of China [2012CB619306, 2013CB921901, 2012CB921304]; National Natural Science Foundation of China [61376095, 11174008, 60990313]; Wuhan National High Magnetic Field Center [WHMF CKF 2011004]	This work was supported by National Basic Research Program of China (Nos. 2012CB619306, 2013CB921901, and 2012CB921304), the National Natural Science Foundation of China (Nos. 61376095, 11174008, and 60990313), and the Wuhan National High Magnetic Field Center (WHMF CKF 2011004).		25	1	1	4	37	AMER CHEMICAL SOC	WASHINGTON	1155 16TH ST, NW, WASHINGTON, DC 20036 USA	1530-6984	1530-6992		NANO LETT	Nano Lett.	OCT	2013	13	10
11174008	J	Yin, CM; Yuan, HT; Wang, XQ; Liu, ST; Zhang, S; Tang, N; Xu, FJ; Chen, ZY; Shimotani, H; Iwasa, Y; Chen, YH; Ge, WK; Shen, B				Yin, Chunming; Yuan, Hongtao; Wang, Xinqiang; Liu, Shitao; Zhang, Shan; Tang, Ning; Xu, Fujun; Chen, Zhuoyu; Shimotani, Hidekazu; Iwasa, Yoshihiro; Chen, Yonghai; Ge, Weikun; Shen, Bo			Tunable Surface Electron Spin Splitting with Electric Double-Layer Transistors Based on InN	NANO LETTERS	13.592			English	Article						Surface electron accumulation; InN; ionic liquid; circular photogalvanic effect	QUANTUM-WELLS; SEMICONDUCTOR; ACCUMULATION; SPINTRONICS; INJECTION	Electrically manipulating electron spins based on Rashba spin-orbit coupling (SOC) is a key pathway for applications of spintronics and spin-based quantum computation. Two-dimensional electron systems (2DESs) offer a particularly important SOC platform, where spin polarization can be tuned with an electric field perpendicular to the 2DES. Here, by measuring the tunable circular photogalvanic effe…	[Yin, Chunming; Wang, Xinqiang; Liu, Shitao; Zhang, Shan; Tang, Ning; Xu, Fujun; Shen, Bo] Peking Univ, Sch Phys, State Key Lab Artificial Microstruct & Mesoscop P, Beijing 100871, Peoples R China; [Yuan, Hongtao; Chen, Zhuoyu; Shimotani, Hidekazu; Iwasa, Yoshihiro] Univ Tokyo, Quantum Phase Elect Ctr, Tokyo 1138656, Japan; [Yuan, Hongtao; Chen, Zhuoyu; Shimotani, Hidekazu; Iwasa, Yoshihiro] Univ…	Wang, XQ (reprint author), Peking Univ, Sch Phys, State Key Lab Artificial Microstruct & Mesoscop P, Beijing 100871, Peoples R China.	wangshi@pku.edu.cn; bshen@pku.edu.cn	Wang, Xinqiang/B-8798-2013; Iwasa, Yoshihiro/C-1719-2009; Yuan, Hongtao/C-9807-2012; Yin, Chunming/F-5763-2011; Shimotani, Hidekazu/D-6438-2012	Yin, Chunming/0000-0003-0117-8225;	National Basic Research Program of China [2012CB619306, 2012CB619303]; National Natural Science Foundation of China [61225019, 11023003, 10990102, 60990313, 11174008]; National High Technology Research and Development Project of China [2011AA050514, 2011AA03A103]; Research Fund for the Doctoral Program of Higher Education	This work was supported by the National Basic Research Program of China (Nos. 2012CB619306 and 2012CB619303), the National Natural Science Foundation of China (Nos. 61225019, 11023003, 10990102, 60990313, and 11174008), the National High Technology Research and Development Project of China (Nos. 2011AA050514 and 2011AA03A103), and the Research Fund for the Doctoral Program of Higher Education.		32	15	16	9	91	AMER CHEMICAL SOC	WASHINGTON	1155 16TH ST, NW, WASHINGTON, DC 20036 USA	1530-6984			NANO LETT	Nano Lett.	MAY	2013	13	5
11174008	J	Wang, JM; Xu, FJ; Zhang, X; An, W; Li, XZ; Song, J; Ge, WK; Tian, GS; Lu, J; Wang, XQ; Tang, N; Yang, ZJ; Li, W; Wang, WY; Jin, P; Chen, YH; Shen, B				Wang, Jiaming; Xu, Fujun; Zhang, Xia; An, Wei; Li, Xin-Zheng; Song, Jie; Ge, Weikun; Tian, Guangshan; Lu, Jing; Wang, Xinqiang; Tang, Ning; Yang, Zhijian; Li, Wei; Wang, Weiying; Jin, Peng; Chen, Yonghai; Shen, Bo			Evidence of Type-II Band Alignment in III-nitride Semiconductors: Experimental and theoretical investigation for In0.17Al0.83N/GaN heterostructures	SCIENTIFIC REPORTS	5.578			English	Article							MULTIPLE-QUANTUM WELLS; ALINN; GAN	Type-II band alignment structure is coveted in the design of photovoltaic devices and detectors, since it is beneficial for the transport of photogenerated carriers. Regrettably, for group-III-nitride wide bandgap semiconductors, all existing devices are limited to type-I heterostructures, owing to the unavailable of type-II ones. This seriously restricts the designing flexibility for optoelectro…	[Wang, Jiaming; Xu, Fujun; Zhang, Xia; An, Wei; Li, Xin-Zheng; Song, Jie; Ge, Weikun; Tian, Guangshan; Lu, Jing; Wang, Xinqiang; Tang, Ning; Yang, Zhijian; Shen, Bo] Peking Univ, Sch Phys, State Key Lab Artificial Microstruct & Mesoscop P, Beijing 100871, Peoples R China; [Li, Xin-Zheng; Wang, Xinqiang; Shen, Bo] Collaborat Innovat Ctr Quantum Matter, Beijing 100084, Peoples R China; [Li, Wei; Wa…	Xu, FJ (reprint author), Peking Univ, Sch Phys, State Key Lab Artificial Microstruct & Mesoscop P, Beijing 100871, Peoples R China.	fjxu@pku.edu.cn; bshen@pku.edu.cn	Lu, Jing/H-4248-2013; Wang, Xinqiang/B-8798-2013		National Basic Research Program of China [2012CB619300, 2012CB921304, 2013CB934600]; National Natural Science Foundation of China [11174008, 61361166007, 11275008]; Research Fund for the Doctoral Program of Higher Education in China [20100001120012]	This work was supported by National Basic Research Program of China (Nos. 2012CB619300, 2012CB921304 and 2013CB934600), National Natural Science Foundation of China (Grant Nos. 11174008, 61361166007 and 11275008), and the Research Fund for the Doctoral Program of Higher Education in China (Grant No. 20100001120012).		20	1	1	6	61	NATURE PUBLISHING GROUP	LONDON	MACMILLAN BUILDING, 4 CRINAN ST, LONDON N1 9XW, ENGLAND	2045-2322			SCI REP-UK	Sci Rep	2016-10-06	2014	4
11174008	J	Duan, JX; Tang, N; He, X; Yan, Y; Zhang, S; Qin, XD; Wang, XQ; Yang, XL; Xu, FJ; Chen, YH; Ge, WK; Shen, B				Duan, Junxi; Tang, Ning; He, Xin; Yan, Yuan; Zhang, Shan; Qin, Xudong; Wang, Xinqiang; Yang, Xuelin; Xu, Fujun; Chen, Yonghai; Ge, Weikun; Shen, Bo			Identification of Helicity-Dependent Photocurrents from Topological Surface States in Bi2Se3 Gated by Ionic Liquid	SCIENTIFIC REPORTS	5.578			English	Article							TRANSPORT-PROPERTIES; INSULATOR; TRANSISTORS	Dirac-like surface states on surfaces of topological insulators have a chiral spin structure with spin locked to momentum, which is interesting in physics and may also have important applications in spintronics. In this work, by measuring the tunable helicity-dependent photocurrent (HDP), we present an identification of the HDP from the Dirac-like surface states at room temperature. It turns out …	[Duan, Junxi; Tang, Ning; He, Xin; Yan, Yuan; Zhang, Shan; Wang, Xinqiang; Yang, Xuelin; Xu, Fujun; Ge, Weikun; Shen, Bo] Peking Univ, Sch Phys, State Key Lab Artificial Microstruct & Mesoscopic, Beijing 100871, Peoples R China; [Qin, Xudong; Chen, Yonghai] Chinese Acad Sci, Inst Semicond, Lab Semicond Mat Sci, Beijing 100083, Peoples R China; [Wang, Xinqiang; Shen, Bo] Collaborat Innovat Ctr Qua…	Tang, N (reprint author), Peking Univ, Sch Phys, State Key Lab Artificial Microstruct & Mesoscopic, Beijing 100871, Peoples R China.	ntang@pku.edu.cn; geweikun@mail.tsinghua.edu.cn; bshen@pku.edu.cn	Wang, Xinqiang/B-8798-2013		National Basic Research Program of China [2013CB921901, 2012CB921304]; National Natural Science Foundation of China [61376095, 11174008, 61361166007, 60990313]; Beijing Higher Education Young Elite Teacher Project [YETP0006]	This work was supported by National Basic Research Program of China (Nos. 2013CB921901 and 2012CB921304), the National Natural Science Foundation of China (Nos. 61376095, 11174008, 61361166007 and 60990313), and Beijing Higher Education Young Elite Teacher Project (No. YETP0006).		35	4	4	6	57	NATURE PUBLISHING GROUP	LONDON	MACMILLAN BUILDING, 4 CRINAN ST, LONDON N1 9XW, ENGLAND	2045-2322			SCI REP-UK	Sci Rep	2016-05-08	2014	4
11174008	J	Guo, L; Wang, XQ; Zheng, XT; Yang, XL; Xu, FJ; Tang, N; Lu, LW; Ge, WK; Shen, B; Dmowski, LH; Suski, T				Guo, L.; Wang, X. Q.; Zheng, X. T.; Yang, X. L.; Xu, F. J.; Tang, N.; Lu, L. W.; Ge, W. K.; Shen, B.; Dmowski, L. H.; Suski, T.			Revealing of the transition from n- to p-type conduction of InN:Mg by photoconductivity effect measurement	SCIENTIFIC REPORTS	5.578			English	Article							MOLECULAR-BEAM EPITAXY; GROWTH	We report evidence of the transition from n- to p-type conduction of InN with increasing Mg dopant concentration by using photoconductivity (PC) measurement at room temperature. This transition is depicted as a conversion from negative to positive PC under above-bandgap optical excitation. The n- to p-type transition in InN: Mg is further confirmed by thermopower measurements. PC detection method…	[Guo, L.; Wang, X. Q.; Zheng, X. T.; Yang, X. L.; Xu, F. J.; Tang, N.; Lu, L. W.; Ge, W. K.; Shen, B.] Peking Univ, Sch Phys, State Key Lab Artificial Microstruct & Mesoscop P, Beijing 100871, Peoples R China; [Wang, X. Q.; Shen, B.] Collaborat Innovat Ctr Quantum Matter, Beijing, Peoples R China; [Dmowski, L. H.; Suski, T.] Polish Acad Sci, Inst High Pressure Phys Unipress, PL-01142 Warsaw, Pola…	Wang, XQ (reprint author), Peking Univ, Sch Phys, State Key Lab Artificial Microstruct & Mesoscop P, Beijing 100871, Peoples R China.	wangshi@pku.edu.cn; bshen@pku.edu.cn	Wang, Xinqiang/B-8798-2013		National Basic Research Program of China [2012CB619300]; NSFC of China [61225019, 11023003, 61376060, 11174008, 61361166007]; Research Fund for the Doctoral Program of Higher Education	This work was supported by the National Basic Research Program of China (No. 2012CB619300), the NSFC of China (No. 61225019, 11023003, 61376060, 11174008 and 61361166007), and the Research Fund for the Doctoral Program of Higher Education.		24	3	3	5	44	NATURE PUBLISHING GROUP	LONDON	MACMILLAN BUILDING, 4 CRINAN ST, LONDON N1 9XW, ENGLAND	2045-2322			SCI REP-UK	Sci Rep	2016-03-13	2014	4
11174008	J	Mei, FH; Zhang, S; Tang, N; Duan, JX; Xu, FJ; Chen, YH; Ge, WK; Shen, B				Mei, Fuhong; Zhang, Shan; Tang, Ning; Duan, Junxi; Xu, Fujun; Chen, Yonghai; Ge, Weikun; Shen, Bo			Spin transport study in a Rashba spin-orbit coupling system	SCIENTIFIC REPORTS	5.578			English	Article							SPINTRONICS	One of the most important topics in spintronics is spin transport. In this work, spin transport properties of two-dimensional electron gas in AlxGa1-xN/GaN heterostructure were studied by helicity-dependent photocurrent measurements at room temperature. Spin-related photocurrent was detected under normal incidence of a circularly polarized laser with a Gaussian distribution. On one hand, spin pol…	[Mei, Fuhong; Zhang, Shan; Tang, Ning; Duan, Junxi; Xu, Fujun; Ge, Weikun; Shen, Bo] Peking Univ, Sch Phys, State Key Lab Artificial Microstruct & Mesoscopic, Beijing 100871, Peoples R China; [Shen, Bo] Collaborat Innovat Ctr Quantum Matter, Beijing 100871, Peoples R China; [Chen, Yonghai] Chinese Acad Sci, Inst Semicond, Lab Semicond Mat Sci, Beijing 100083, Peoples R China; [Ge, Weikun] Tsinghu…	Tang, N (reprint author), Peking Univ, Sch Phys, State Key Lab Artificial Microstruct & Mesoscopic, Beijing 100871, Peoples R China.	ntang@pku.edu.cn; geweikun@mail.tsinghua.edu.cn; bshen@pku.edu.cn			National Basic Research Program of China [2012CB619306, 2012CB921304]; National Natural Science Foundation of China [61376095, 11174008, 61361166007, 60990313]; Beijing Higher Education Young Elite Teacher Project [YETP0006]	The authors would like to acknowledge helpful discussions with Prof. J.R. Shi and critical reading of the manuscript by Prof. S. Foley. This work was supported by National Basic Research Program of China (Nos. 2012CB619306 and 2012CB921304), the National Natural Science Foundation of China (Nos. 61376095, 11174008, 61361166007 and 60990313), Beijing Higher Education Young Elite Teacher Project (N…		19	0	0	13	57	NATURE PUBLISHING GROUP	LONDON	MACMILLAN BUILDING, 4 CRINAN ST, LONDON N1 9XW, ENGLAND	2045-2322			SCI REP-UK	Sci Rep	2016-02-07	2014	4
11174008	J	Shi, LY; Shen, B; Yan, JC; Wang, JX; Wang, P				Shi Li-Yang; Shen Bo; Yan Jian-Chang; Wang Jun-Xi; Wang Ping			Localized deep levels in AlxGa1-xN epitaxial films with various Al compositions	CHINESE PHYSICS B	1.603			English	Article						localized deep levels; current-voltage; capacitance-voltage; high-temperature deep-level transient spectroscopy techniques	VAPOR-PHASE EPITAXY; N-TYPE GAN; MOLECULAR-BEAM-EPITAXY; TRANSIENT SPECTROSCOPY; MOLE FRACTION; ALGAN FILMS; DEFECTS; DEPENDENCE; MECHANISM; NITRIDE	By using high-temperature deep-level transient spectroscopy (HT-DLTS) and other electrical measurement techniques, localized deep levels in n-type AlxGa1-xN epitaxial films with various Al compositions (x = 0, 0.14, 0.24, 0.33, and 0.43) have been investigated. It is found that there are three distinct deep levels in AlxGa1-xN films, whose level position with respect to the conduction band increa…	[Shi Li-Yang; Shen Bo; Wang Ping] Peking Univ, Sch Phys, State Key Lab Artificial Microstruct & Mesoscop P, Beijing 100871, Peoples R China; [Yan Jian-Chang; Wang Jun-Xi] Chinese Acad Sci, Inst Semicond, R&D Ctr Semicond Lighting, Beijing 100083, Peoples R China	Shen, B (reprint author), Peking Univ, Sch Phys, State Key Lab Artificial Microstruct & Mesoscop P, Beijing 100871, Peoples R China.	bshen@pku.edu.cn			National Basic Research Program of China [2012CB619300]; National Natural Science Foundation of China [11174008, 61361166007]	Project supported by the National Basic Research Program of China (Grant No. 2012CB619300) and the National Natural Science Foundation of China (Grant Nos. 11174008 and 61361166007).		38	1	1	5	20	IOP PUBLISHING LTD	BRISTOL	TEMPLE CIRCUS, TEMPLE WAY, BRISTOL BS1 6BE, ENGLAND	1674-1056	1741-4199		CHINESE PHYS B	Chin. Phys. B	NOV	2014	23	11
11174008	J	Huang, CC; Zhang, X; Xu, FJ; Xu, ZY; Chen, G; Yang, ZJ; Tang, N; Wang, XQ; Shen, B				Huang Cheng-Cheng; Zhang Xia; Xu Fu-Jun; Xu Zheng-Yu; Chen Guang; Yang Zhi-Jian; Tang Ning; Wang Xin-Qiang; Shen Bo			Epitaxial evolution on buried cracks in a strain-controlled AlN/GaN superlattice interlayer between AlGaN/GaN multiple quantum wells and a GaN template	CHINESE PHYSICS B	1.603			English	Article						AlGaN/GaN; multiple quantum wells; epitaxial evolution	GROWTH	Epitaxial evolution of buried cracks in a strain-controlled AlN/GaN superlattice interlayer (IL) grown on GaN template, resulting in crack-free AlGaN/GaN multiple quantum wells (MQW), was investigated. The processes of filling the buried cracks include crack formation in the IL, coalescence from both side walls of the crack, build-up of an MQW-layer hump above the cracks, lateral expansion and me…	[Huang Cheng-Cheng; Zhang Xia; Xu Fu-Jun; Xu Zheng-Yu; Chen Guang; Yang Zhi-Jian; Tang Ning; Wang Xin-Qiang; Shen Bo] Peking Univ, Sch Phys, State Key Lab Artificial Microstruct & Mesoscop P, Beijing 100871, Peoples R China; [Wang Xin-Qiang; Shen Bo] Collaborat Innovat Ctr Quantum Matter, Beijing 100871, Peoples R China	Xu, FJ (reprint author), Peking Univ, Sch Phys, State Key Lab Artificial Microstruct & Mesoscop P, Beijing 100871, Peoples R China.	fjxu@pku.edu.cn; bshen@pku.edu.cn	Wang, Xinqiang/B-8798-2013		National Natural Science Foundation of China [11174008, 61361166007]; National Basic Research Program of China [2012CB619306, 2012CB619301]; Research Fund for the Doctoral Program of Higher Education of China [20100001120012]	Project supported by the National Natural Science Foundation of China (Grant Nos. 11174008 and 61361166007), the National Basic Research Program of China (Grant Nos. 2012CB619306 and 2012CB619301), and the Research Fund for the Doctoral Program of Higher Education of China (Grant No. 20100001120012).		14	0	0	7	28	IOP PUBLISHING LTD	BRISTOL	TEMPLE CIRCUS, TEMPLE WAY, BRISTOL BS1 6BE, ENGLAND	1674-1056	1741-4199		CHINESE PHYS B	Chin. Phys. B	OCT	2014	23	10
11174008	J	Lin, F; Shen, B; Lu, LW; Xu, FJ; Liu, XY; Wei, K				Lin Fang; Shen Bo; Lu Li-Wu; Xu Fu-Jun; Liu Xin-Yu; Wei Ke			Leakage current reduction by thermal oxidation in Ni/Au Schottky contacts on lattice-matched In0.18Al0.82N/GaN heterostructures	CHINESE PHYSICS B	1.603			English	Article						leakage current; thermal oxidation; Frenkel-Poole emission	FIELD-EFFECT TRANSISTOR; GAN	By using temperature-dependent current-voltage, variable-frequency capacitance-voltage, and Hall measurements, the effects of the thermal oxidation on the electrical properties of Ni/Au Schottky contacts on lattice-matched In0.18Al0.82N/GaN heterostructures are investigated. Decrease of the reverse leakage current down to six orders of magnitude is observed after the thermal oxidation of the In0.…	[Lin Fang; Shen Bo; Lu Li-Wu; Xu Fu-Jun] Peking Univ, Sch Phys, State Key Lab Artificial Microstruct & Mesoscop P, Beijing 100871, Peoples R China; [Liu Xin-Yu; Wei Ke] Chinese Acad Sci, Inst Microelect, Beijing 100029, Peoples R China	Lin, F (reprint author), Peking Univ, Sch Phys, State Key Lab Artificial Microstruct & Mesoscop P, Beijing 100871, Peoples R China.	linfang@pku.edu.cn			National Natural Science Foundation of China [60444007, 11174008, 60325413, 10774001]	Project supported by the National Natural Science Foundation of China (Grant Nos. 60444007, 11174008, 60325413, and 10774001).		15	1	1	1	20	IOP PUBLISHING LTD	BRISTOL	TEMPLE CIRCUS, TEMPLE WAY, BRISTOL BS1 6BE, ENGLAND	1674-1056	1741-4199		CHINESE PHYS B	Chin. Phys. B	MAR	2014	23	3
11174008	J	Zhong, CT; Zhang, GY				Zhong, Can-Tao; Zhang, Guo-Yi			Growth of N-polar GaN on vicinal sapphire substrate by metal organic chemical vapor deposition	RARE METALS	1.009			English	Article						GaN; N-polarity; Metal organic chemical vapor deposition	BEAM EPITAXY GROWTH; LAYERS	The growth and properties of N-polar GaN layers by metal organic chemical vapor deposition (MOCVD) were reported. It is found that N-polar GaN grown on normal sapphire substrate shows hexagonal hillock surface morphology. With the misorientation angles increasing from 0.5A degrees to 2.0A degrees toward the a-plane of the sapphire substrate, the number of the hillock becomes less and less and fin…	[Zhong, Can-Tao; Zhang, Guo-Yi] Peking Univ, Sch Phys, State Key Lab Artificial Microstruct & Mesoscop P, Beijing 100871, Peoples R China	Zhang, GY (reprint author), Peking Univ, Sch Phys, State Key Lab Artificial Microstruct & Mesoscop P, Beijing 100871, Peoples R China.	gyzhang@pku.edu.cn			National Basic Research Program of China [2012CB619303, 2012CB619304]; National Natural Science Foundation of China [11023003, 10990102, 11174008, 61076012]; National High Technology Research & Development Project of China [2011AA03A103]	This work was financially supported by the National Basic Research Program of China (Nos. 2012CB619303 and 2012CB619304), the National Natural Science Foundation of China (Nos. 11023003, 10990102, 11174008 and 61076012), and the National High Technology Research & Development Project of China (No. 2011AA03A103).		16	1	1	3	14	NONFERROUS METALS SOC CHINA	BEIJING	12B FUXIN RD, BEIJING 100814, PEOPLES R CHINA	1001-0521	1867-7185		RARE METALS	Rare Metals	DEC	2014	33	6
11174009	J	Yu, DP; Feng, J; Hone, J				Yu, Dapeng; Feng, Ji; Hone, James			Elastically strained nanowires and atomic sheets	MRS BULLETIN	6.06			English	Article							BENT ZNO MICROWIRES; GRAPHENE; STRENGTH; PLASTICITY; DRIVEN; ARRAYS; LIMIT	Deformation is one of the most fundamental aspects of materials. While mechanical failure is an outcome of deformation to be avoided, elastic deformation can have a pronounced and positive impact on materials properties. The effect of elastic deformation becomes even more evident at low dimensions, because at the micro/nanoscale, materials and structures can usually sustain exceptionally high ela…	[Yu, Dapeng; Feng, Ji] Peking Univ, Sch Phys, Beijing, Peoples R China; [Hone, James] Columbia Univ, Dept Elect Engn, New York, NY 10027 USA	Yu, DP (reprint author), Peking Univ, Sch Phys, Beijing, Peoples R China.	yudp@pku.edu.cn; jfeng11@pku.edu.cn; jh2228@columbia.edu	Feng, Ji/B-6775-2009; Hone, James/E-1879-2011	Feng, Ji/0000-0003-1944-718X; Hone, James/0000-0002-8084-3301	NSFC [11174009]; National 973 Programs of China [2013CB921900, 2012CB619402]	This work is supported by NSFC (11174009) and the National 973 Programs of China (2013CB921900, 2012CB619402).		43	6	6	5	29	CAMBRIDGE UNIV PRESS	NEW YORK	32 AVENUE OF THE AMERICAS, NEW YORK, NY 10013-2473 USA	0883-7694	1938-1425		MRS BULL	MRS Bull.	FEB	2014	39	2
11174009	J	Hu, KG; Wang, F; Feng, J				Hu, Kaige; Wang, Fa; Feng, Ji			First-Principles Study of the Magnetic Structure of Na2IrO3	PHYSICAL REVIEW LETTERS	7.512			English	Article							METALS; PHASE	The iridate Na2IrO3 was proposed to be a realization of the Kitaev model with a quantum spin liquid ground state. Experiments have now established that this material hosts a zigzag antiferromagnetic order. However, the previous assignment of the ordered moment direction to the a axis is controversial. We examine the magnetic moment direction of Na2IrO3 using the local spin density approximation p…	[Hu, Kaige] Peking Univ, Sch Phys, Int Ctr Quantum Mat, Beijing 100871, Peoples R China; Collaborat Innovat Ctr Quantum Matter, Beijing 100871, Peoples R China	Hu, KG (reprint author), Peking Univ, Sch Phys, Int Ctr Quantum Mat, Beijing 100871, Peoples R China.	wangfa@pku.edu.cn; jfeng11@pku.edu.cn	Wang, Fa/D-3817-2015; Feng, Ji/B-6775-2009	Wang, Fa/0000-0002-6220-5349; Feng, Ji/0000-0003-1944-718X	National Natural Science Foundation of China [11174009, 11374018]; National Basic Research Program of China (973 Program) [2013CB921900, 2011CBA00109, 2014CB920902]	The authors acknowledge support from National Natural Science Foundation of China (Grants No. 11174009 and No. 11374018) and National Basic Research Program of China (973 Program) (Grants No. 2013CB921900, 2011CBA00109, and No. 2014CB920902).		35	2	2	35	35	AMER PHYSICAL SOC	COLLEGE PK	ONE PHYSICS ELLIPSE, COLLEGE PK, MD 20740-3844 USA	0031-9007	1079-7114		PHYS REV LETT	Phys. Rev. Lett.	2016-10-16	2015	115	16
11174009	J	Jiang, H; Liu, HW; Feng, J; Sun, QF; Xie, XC				Jiang, Hua; Liu, Haiwen; Feng, Ji; Sun, Qingfeng; Xie, X. C.			Transport Discovery of Emerging Robust Helical Surface States in Z(2)=0 Systems	PHYSICAL REVIEW LETTERS	7.512			English	Article							TOPOLOGICAL CRYSTALLINE INSULATOR; HGTE QUANTUM-WELLS; HALL CONDUCTANCE; PHASE-TRANSITION; GRAPHENE; BI2SE3; SNTE	We study the possibility of realizing robust helical surface states in Z(2) = 0 systems. We find that the combination of anisotropy and finite-size confinement leads to the emergence of robust helical edge states in both two-dimensional and three-dimensional Z(2) = 0 systems. By investigating an anisotropic Bernevig-Hughes- Zhang model in a finite sample, we demonstrate that the transport manifes…	[Jiang, Hua] Soochow Univ, Dept Phys, Suzhou 215006, Peoples R China; [Jiang, Hua] Soochow Univ, Jiangsu Key Lab Thin Films, Suzhou 215006, Peoples R China; [Liu, Haiwen; Feng, Ji; Sun, Qingfeng; Xie, X. C.] Peking Univ, Int Ctr Quantum Mat, Beijing 100871, Peoples R China; [Liu, Haiwen; Feng, Ji; Sun, Qingfeng; Xie, X. C.] Collaborat Innovat Ctr Quantum Matter, Beijing 100871, Peoples R China	Jiang, H (reprint author), Soochow Univ, Dept Phys, Suzhou 215006, Peoples R China.	jfeng11@pku.edu.cn; xcxie@pku.edu.cn	Feng, Ji/B-6775-2009; jiang, hua/F-2478-2011	Feng, Ji/0000-0003-1944-718X; jiang, hua/0000-0001-5735-4465	NBRPC [2011CBA00109, 2012CB921303, 2012CB821402, 2013CB921900, 2014CB920901]; Shanghai Super Computer; NSFC [91221302, 11274364, 11174009, 11374219]; CPSF [2013T60020]	We are grateful to Q. Niu, S. Q. Shen, L. Fu, and especially X. F. Jin for valuable discussions. This work was nan- cially supported by NBRPC (2011CBA00109, 2012CB921303, 2012CB821402, 2013CB921900, and 2014CB920901), Shanghai Super Computer, NSFC (91221302, 11274364, 11174009, and 11374219), and CPSF(2013T60020).		51	10	10	4	44	AMER PHYSICAL SOC	COLLEGE PK	ONE PHYSICS ELLIPSE, COLLEGE PK, MD 20740-3844 USA	0031-9007	1079-7114		PHYS REV LETT	Phys. Rev. Lett.	2016-05-02	2014	112	17
11174009	J	Feng, J; Li, WB; Qian, XF; Qi, JS; Qi, L; Li, J				Feng, Ji; Li, Wenbin; Qian, Xiaofeng; Qi, Jingshan; Qi, Liang; Li, Ju			Patterning of graphene	NANOSCALE	7.394			English	Article							SCANNING TUNNELING MICROSCOPE; CARBON NANOTUBES; SUSPENDED GRAPHENE; ELECTRONIC-PROPERTIES; PYROLYTIC-GRAPHITE; 2 DIMENSIONS; NANORIBBONS; EDGE; LITHOGRAPHY; HYDROGEN	Two-dimensional atomic sheets of carbon (graphene, graphane, etc.) are amenable to unique patterning schemes such as cutting, bending, folding and fusion that are predicted to lead to interesting properties. In this review, we present theoretical understanding and processing routes for patterning graphene and highlight potential applications. With more precise and scalable patterning, the prospec…	[Li, Wenbin; Qian, Xiaofeng; Qi, Liang; Li, Ju] MIT, Dept Nucl Sci & Engn, Cambridge, MA 02139 USA; [Li, Wenbin; Qian, Xiaofeng; Qi, Liang; Li, Ju] MIT, Dept Mat Sci & Engn, Cambridge, MA 02139 USA; [Feng, Ji] Peking Univ, Sch Phys, Int Ctr Quantum Mat, Beijing 100871, Peoples R China; [Qi, Jingshan] Jiangsu Normal Univ, Coll Phys & Elect Engn, Xuzhou 221116, Peoples R China	Li, J (reprint author), MIT, Dept Nucl Sci & Engn, 77 Massachusetts Ave, Cambridge, MA 02139 USA.	liju@mit.edu	Li, Ju/A-2993-2008; Qian, Xiaofeng/E-7727-2012; Qi, Liang/A-3851-2010; Qi, Jingshan/A-8426-2012; Feng, Ji/B-6775-2009	Li, Ju/0000-0002-7841-8058; Qian, Xiaofeng/0000-0003-1627-288X; Qi, Liang/0000-0002-0201-9333; Feng, Ji/0000-0003-1944-718X	NSF [DMR-1120901]; AFOSR [FA9550-08-1-0325]; NSFC [11174009]	We appreciate helpful discussions with Jianyu Huang, and acknowledge support by NSF DMR-1120901 and AFOSR FA9550-08-1-0325. J.F. acknowledges the support from NSFC (Project 11174009).		138	38	39	13	119	ROYAL SOC CHEMISTRY	CAMBRIDGE	THOMAS GRAHAM HOUSE, SCIENCE PARK, MILTON RD, CAMBRIDGE CB4 0WF, CAMBS, ENGLAND	2040-3364	2040-3372		NANOSCALE	Nanoscale		2012	4	16
11174009	J	Feng, J; Qian, XF; Huang, CW; Li, J				Feng, Ji; Qian, Xiaofeng; Huang, Cheng-Wei; Li, Ju			Strain-engineered artificial atom as a broad-spectrum solar energy funnel	NATURE PHOTONICS	32.386			English	Article							BRILLOUIN-ZONE INTEGRATIONS; DETAILED BALANCE LIMIT; WAVE BASIS-SET; GREENS-FUNCTION; ELECTRON-GAS; EFFICIENCY; CELLS; APPROXIMATION; SEMICONDUCTORS; MECHANICS	An optoelectronic material with a spatially varying bandgap that is tunable is highly desirable for use in photovoltaics, photocatalysis and photodetection. Elastic strain has the potential to be used to achieve rapid and reversible tuning of the bandgap. However, as a result of plasticity or fracture, conventional materials cannot sustain a high enough elastic strain to create sufficient changes…	[Feng, Ji] Peking Univ, Sch Phys, Int Ctr Quantum Mat, Beijing 100871, Peoples R China; [Qian, Xiaofeng; Huang, Cheng-Wei; Li, Ju] MIT, Dept Nucl Sci & Engn, Cambridge, MA 02139 USA; [Qian, Xiaofeng; Huang, Cheng-Wei; Li, Ju] MIT, Dept Mat Sci & Engn, Cambridge, MA 02139 USA; [Li, Ju] Xi An Jiao Tong Univ, State Key Lab Mech Behav Mat, Xian 710049, Peoples R China; [Li, Ju] Xi An Jiao Tong Univ, …	Feng, J (reprint author), Peking Univ, Sch Phys, Int Ctr Quantum Mat, Beijing 100871, Peoples R China.	liju@mit.edu	Qian, Xiaofeng/E-7727-2012; Li, Ju/A-2993-2008; Feng, Ji/B-6775-2009	Qian, Xiaofeng/0000-0003-1627-288X; Li, Ju/0000-0002-7841-8058; Feng, Ji/0000-0003-1944-718X	NSF [DMR-1120901]; AFOSR [FA9550-08-1-0325]; NSFC [11174009]; 973 Programs of China [2010CB631003, 2011CBA00109, 2012CB619402, 2013CB921900]	The authors appreciate helpful discussions with S. G. Johnson and M. Loncar, and acknowledge support from the NSF (DMR-1120901) and AFOSR (FA9550-08-1-0325), as well as NSFC Project 11174009 and 973 Programs of China (2010CB631003, 2011CBA00109, 2012CB619402, 2013CB921900).		50	221	221	30	262	NATURE PUBLISHING GROUP	LONDON	MACMILLAN BUILDING, 4 CRINAN ST, LONDON N1 9XW, ENGLAND	1749-4885	1749-4893		NAT PHOTONICS	Nat. Photonics	DEC	2012	6	12
11174009	J	Kim, HJ; Li, C; Feng, J; Cho, JH; Zhang, ZY				Kim, Hyun-Jung; Li, Chaokai; Feng, Ji; Cho, Jun-Hyung; Zhang, Zhenyu			Competing magnetic orderings and tunable topological states in two-dimensional hexagonal organometallic lattices	PHYSICAL REVIEW B	3.736			English	Article							TRANSITION-METAL DICHALCOGENIDES; HGTE QUANTUM-WELLS; SINGLE DIRAC CONE; SPIN; INSULATORS; GRAPHENE; SPINTRONICS; SEMICONDUCTORS; ELECTRONICS; SURFACE	The exploration of topological states is of significant fundamental and practical importance in contemporary condensed matter physics, for which the extension to two-dimensional (2D) organometallic systems is particularly attractive. Using first-principles calculations, we show that a 2D hexagonal triphenyl-lead lattice composed of only main group elements is susceptible to a magnetic instability…	[Kim, Hyun-Jung; Cho, Jun-Hyung] Hanyang Univ, Dept Phys, Seoul 133791, South Korea; [Kim, Hyun-Jung; Cho, Jun-Hyung] Hanyang Univ, Res Inst Nat Sci, Seoul 133791, South Korea; [Kim, Hyun-Jung; Zhang, Zhenyu] Univ Sci & Technol China, Hefei Natl Lab Phys Sci Microscale HFNL, Int Ctr Quantum Design Funct Mat ICQD, Hefei 230026, Anhui, Peoples R China; [Kim, Hyun-Jung; Zhang, Zhenyu] Univ Sci & Tec…	Feng, J (reprint author), Peking Univ, Int Ctr Quantum Mat, Beijing 100871, Peoples R China.	jfeng11@pku.edu.cn; chojh@hanyang.ac.kr	Feng, Ji/B-6775-2009; Hyun-Jung, Kim/E-8074-2011	Feng, Ji/0000-0003-1944-718X; Hyun-Jung, Kim/0000-0002-5602-1404	National Research Foundation of Korea (NRF) - Korean Government [2015R1A2A2A01003248]; National Natural Science Foundation of China [11174009, 61434002]; National Key Basic Research Program of China [2013CB921900, 2014CB921103]; KISTI supercomputing center [KSC-2014-C3-049]	This work was supported in part by a National Research Foundation of Korea (NRF) grant funded by the Korean Government (Grant No. 2015R1A2A2A01003248), the National Natural Science Foundation of China (Grants No. 11174009 and No. 61434002), and the National Key Basic Research Program of China (Grants No. 2013CB921900 and No. 2014CB921103). The calculations were performed by KISTI supercomputing c…		41	0	0	15	15	AMER PHYSICAL SOC	COLLEGE PK	ONE PHYSICS ELLIPSE, COLLEGE PK, MD 20740-3844 USA	1098-0121	1550-235X		PHYS REV B	Phys. Rev. B	2016-01-05	2016	93	4
11174009	J	Qi, JS; Li, X; Niu, Q; Feng, J				Qi, Jingshan; Li, Xiao; Niu, Qian; Feng, Ji			Giant and tunable valley degeneracy splitting in MoTe2	PHYSICAL REVIEW B	3.736			English	Article							MONOLAYER WSE2; MOS2; POLARIZATION; OXIDE	Valleys in monolayer transition-metal dichalcogenides seamlessly connect two basic carriers of quantum information, namely, the electron spin and photon helicity. Lifting the valley degeneracy is an attractive route to achieve further optoelectronic manipulations. However, the magnetic field only creates a very small valley splitting. We propose a strategy to create giant valley splitting by the …	[Qi, Jingshan] Jiangsu Normal Univ, Sch Phys & Elect Engn, Xuzhou 221116, Peoples R China; [Li, Xiao; Niu, Qian] Univ Texas Austin, Dept Phys, Austin, TX 78712 USA; [Niu, Qian; Feng, Ji] Peking Univ, Sch Phys, Int Ctr Quantum Mat, Beijing 100871, Peoples R China; [Niu, Qian; Feng, Ji] Collaborat Innovat Ctr Quantum Matter, Beijing 100871, Peoples R China	Qi, JS (reprint author), Jiangsu Normal Univ, Sch Phys & Elect Engn, Xuzhou 221116, Peoples R China.	niu@physics.utexas.edu; jfeng11@pku.edu.cn	Li, Xiao/N-5254-2015; Feng, Ji/B-6775-2009; Qi, Jingshan/A-8426-2012	Li, Xiao/0000-0002-9121-7883; Feng, Ji/0000-0003-1944-718X;	National Natural Science Foundation of China [11204110, 11174009]; China 973 Program [2013CB921900, 2012CB921300]; PAPD; ALTEI; U.S. Department of Energy [DE-FG03-02ER45958]; Welch Foundation [F-1255]	J.F. thanks Xiaoqiang Liu for helping estimate the surface magnetic field. We acknowledge financial support from the National Natural Science Foundation of China (Projects No. 11204110 and No. 11174009), China 973 Program (Projects No. 2013CB921900 and No. 2012CB921300), PAPD, ALT&EI, U.S. Department of Energy (DE-FG03-02ER45958, Division of Materials Science and Engineering), and the Welch Found…		32	5	5	40	64	AMER PHYSICAL SOC	COLLEGE PK	ONE PHYSICS ELLIPSE, COLLEGE PK, MD 20740-3844 USA	1098-0121	1550-235X		PHYS REV B	Phys. Rev. B	2016-09-08	2015	92	12
11174009	J	Hu, YW; Zheng, FP; Ren, X; Feng, J; Li, Y				Hu, Yuwen; Zheng, Feipeng; Ren, Xiao; Feng, Ji; Li, Yuan			Charge density waves and phonon-electron coupling in ZrTe3	PHYSICAL REVIEW B	3.736			English	Article							PHASE-TRANSITION; FERMI-SURFACE; ORDER; SUPERCONDUCTORS; SPECTROSCOPY; SCATTERING; K0.3MOO3; METAL	Charge-density-wave (CDW) order has long been interpreted as arising from a Fermi-surface instability in an initiating metallic phase. While phonon-electron coupling has been recently suggested to influence the formation of CDW order in quasi-two-dimensional (quasi-2D) systems, the presumed dominant importance of Fermi-surface nesting remains largely unquestioned in quasi-1D systems. A key step t…	[Hu, Yuwen; Zheng, Feipeng; Ren, Xiao; Feng, Ji; Li, Yuan] Peking Univ, Sch Phys, Int Ctr Quantum Mat, Beijing 100871, Peoples R China; [Feng, Ji; Li, Yuan] Collaborat Innovat Ctr Quantum Matter, Beijing 100871, Peoples R China	Hu, YW (reprint author), Peking Univ, Sch Phys, Int Ctr Quantum Mat, Beijing 100871, Peoples R China.	jfeng11@pku.edu.cn; yuan.li@pku.edu.cn	Feng, Ji/B-6775-2009;	Feng, Ji/0000-0003-1944-718X; Hu, Yuwen/0000-0003-3259-3122	NSF of China [11374024, 11174009]; NBRP of China [2013CB921903, 2011CBA00109, 2013CB921900]	We wish to thank N. L. Wang and F. Wang for stimulating discussions, and L. C. Wang, C. L. Zhang, and D. W. Wang for their assistance in the synthesis and characterization of ZrTe<INF>3</INF> samples. The computational work was performed on TianHe-1(A) at the National Supercomputer Center in Tianjin. This work is supported by the NSF of China (No. 11374024 and No. 11174009) and the NBRP of China …		48	1	1	24	55	AMER PHYSICAL SOC	COLLEGE PK	ONE PHYSICS ELLIPSE, COLLEGE PK, MD 20740-3844 USA	1098-0121	1550-235X		PHYS REV B	Phys. Rev. B	2016-04-03	2015	91	14
11174009	J	Li, X; Liu, HW; Jiang, H; Wang, F; Feng, J				Li, Xiao; Liu, Haiwen; Jiang, Hua; Wang, Fa; Feng, Ji			Edge engineering of a topological Bi(111) bilayer	PHYSICAL REVIEW B	3.736			English	Article							GRAPHENE NANORIBBONS; WANNIER FUNCTIONS; QUANTUM-WELLS; INSULATORS; SCHEMES	Our first-principles simulations demonstrate the precise engineering of edge states by chemical decoration in topological Bi(111) bilayer nanoribbons. The chemical passivation removes the trivial edge states, recovers the Dirac linear dispersion of the topological edge state, and significantly influences both transport and optical signatures. Our transport simulations showthat the Bi(111) bilayer…	[Li, Xiao; Liu, Haiwen; Wang, Fa; Feng, Ji] Peking Univ, Sch Phys, Int Ctr Quantum Mat, Beijing 100871, Peoples R China; [Li, Xiao; Liu, Haiwen; Wang, Fa; Feng, Ji] Peking Univ, Collaborat Ctr Quantum Mat, Beijing 100871, Peoples R China; [Jiang, Hua] Soochow Univ, Coll Phys Optoelect & Energy, Suzhou 215006, Peoples R China	Li, X (reprint author), Univ Texas Austin, Dept Phys, Austin, TX 78712 USA.	jfeng11@pku.edu.cn	Wang, Fa/D-3817-2015; Feng, Ji/B-6775-2009; Li, Xiao/N-5254-2015; jiang, hua/F-2478-2011	Wang, Fa/0000-0002-6220-5349; Feng, Ji/0000-0003-1944-718X; Li, Xiao/0000-0002-9121-7883; jiang, hua/0000-0001-5735-4465	National Natural Science Foundation of China [11174009, 11374219]; China 973 Program [2013CB921900, 2014CB920901]; China Postdoctoral Science Foundation [2013T60020]; NSFC of Jiangsu province [SBK201340278]	This work is supported by the National Natural Science Foundation of China under Grants No. 11174009 and No. 11374219, by China 973 Program Projects No. 2013CB921900 and No. 2014CB920901, by China Postdoctoral Science Foundation under Grant No. 2013T60020, and by NSFC of Jiangsu province SBK201340278.		41	5	5	4	32	AMER PHYSICAL SOC	COLLEGE PK	ONE PHYSICS ELLIPSE, COLLEGE PK, MD 20740-3844 USA	1098-0121	1550-235X		PHYS REV B	Phys. Rev. B	2016-10-13	2014	90	16
[truncated: 6,131 more rows]
[truncated: 14 more columns]

## Sheet: Geography
Grant NO. of NSFC	PT	AU	BA	BE	GP	AF	BF	CA	TI	SO	IF	SE	BS	LA	DT	CT	CY	CL	SP	HO	DE	ID	AB	C1	RP	EM	RI	OI	FU	FX	CR	NR	TC	Z9	U1	U2	PU	PI	PA	SN	EI	BN	J9	JI	PD	PY	VL	IS	PN
[truncated: 6,114 more rows]
[truncated: 14 more columns]

## Sheet: Management1
Grant NO. of NSFC	PT	AU	BA	BE	GP	AF	BF	CA	TI	SO	IF	SE	BS	LA	DT	CT	CY	CL	SP	HO	DE	ID	AB	C1	RP	EM	RI	OI	FU	FX	CR	NR	TC	Z9	U1	U2	PU	PI	PA	SN	EI	BN	J9	JI	PD	PY	VL	IS	PN
[truncated: 843 more rows]
[truncated: 14 more columns]

## Sheet: Management2 
Grant NO. of NSFC	TI	AU	SO	CSSCI	IF	PY	DT	TC	DOWNLOAD
71072001	The evolution of cluster innovation and the dynamic adjustment of local capacity -- Based on the investigation of Chencun flower industry cluster	Chen Zhirong; Yang Rui; Zhang Kui; Wang Zhiyuan	Agricultural economic issues	yes	2.911	2012-04-23	journal	2	359
[truncated: 8,300 more rows]
